# Supplementary material for: Smokeless Tobacco Usage and Oral Cancer Risk: A Hospital-Based Case-Control Study From Bangladesh
Source: Tob Use Insights. 2025 Oct 3;18:1179173X251383752. doi: 10.1177/1179173X251383752 (PMC12495209; doi:10.1177/1179173X251383752)
Supplement: Supplemental Material - Smokeless Tobacco Usage and Oral Cancer Risk: A Hospital-Based Case-Control Study From Bangladesh [file sj-xlsx-1-tui-10.1177_1179173X251383752.xlsx]

## Sheet: Dataset for case-control study 
id	Status	Main_diagnosis	Canser_site	CANCER_GRADE	Gender	Age	Age_cat	AgeC	Age_40_cat	Marital_Status	Education	educationcat	Profession	Employment	BMI	BMI_Cat	BMI_New_cat	SLT_status	SLT_Cat_Adjustment	Smoking_status	Combi_effects	SLT_SMOKING_interaction	Smokeless_Tobacco_type	Types_SLT	SLT_Initiation	SLT_Age_int	Total_years_SLT_Use	Tota_Yearsof_SLT_Use_group	Cumuliative_Exposure_to_SLT	Lifetime_SLT_chewyears	Lifietime_consumption_group	Duration_of_Chewing	Dur_each_chewing	Frequency_SLT_Use	Frequency_SLT_Use_group	Mulitple_SLT_use	Mulitple_SLT_Ever	Dual_SLT	Time_Since_Quit_SLT	Time_sin_quit_SLT	SLT_Smoking	BQ_Cigarettes	Smoking_cigarettes	Smoking_cigarettes_2	Type_of_cigarettes	Age_of_Cigarettes_initiation	Cig_onset_age	Frequency_of_Cigarettes_Smoking	Cig_frequency
170	0	1			2	62	3	1	4	2	4	1	10	0	18.2493	1	2	0	0	0	0	0	0	0	0	0	0	0	0	0	0	0	0		0	0		0		3	0	0	0	0	0	0	0		0
177	0	3			2	44	1	0	2	2	5	1	10	0	24.9476	2	1	0	0	0	0	0	0	0	0	0	0	0	0	0	0	0	0		0	0		0		3	0	0	0	0	0	0	0		0
185	0	1			2	40	1	0	2	2	2	1	12	0	21.2874	2	1	0	0	0	0	0	0	0	0	0	0	0	0	0	0	0	0		0	0		0		3	0	0	0	0	0	0	0		0
187	0	3			2	40	1	0	2	2	1	0	10	0	24.9476	2	1	0	0	0	0	0	0	0	0	0	0	0	0	0	0	0	0		0	0		0		3	0	0	0	0	0	0	0		0
195	0	1			1	50	2	0	3	2	4	1	2	1	23.0351	2	1	0	0	0	0	0	0	0	0	0	0	0	0	0	0	0	0		0	0		0		3	0	0	0	0	0	0	0		0
196	0	1			1	50	2	0	3	2	7	1	1	1	20.2164	2	1	0	0	0	0	0	0	0	0	0	0	0	0	0	0	0	0		0	0		0		3	0	0	0	0	0	0	0		0
199	0	2			2	38	1	0	1	2	5	1	2	1	17.4722	1	2	0	0	0	0	0	0	0	0	0	0	0	0	0	0	0	0		0	0		0		3	0	0	0	0	0	0	0		0
200	0	1			2	45	1	0	2	2	3	1	10	0	21.0783	2	1	0	0	0	0	0	0	0	0	0	0	0	0	0	0	0	0		0	0		0		3	0	0	0	0	0	0	0		0
201	0	10			2	48	1	0	2	2	5	1	2	1	24.0307	2	1	0	0	0	0	0	0	0	0	0	0	0	0	0	0	0	0		0	0		0		3	0	0	0	0	0	0	0		0
202	0	6			1	52	2	0	3	2	4	1	10	0	19.2806	2	1	0	0	0	0	0	0	0	0	0	0	0	0	0	0	0	0		0	0		0		3	0	0	0	0	0	0	0		0
203	0	1			2	46	1	0	2	2	1	0	10	0	20.3711	2	1	0	0	0	0	0	0	0	0	0	0	0	0	0	0	0	0		0	0		0		3	0	0	0	0	0	0	0		0
206	0	3			2	40	1	0	2	2	1	0	10	0	18.29	1	2	0	0	0	0	0	0	0	0	0	0	0	0	0	0	0	0		0	0		0		3	0	0	0	0	0	0	0		0
208	0	2			2	32	1	0	1	2	5	1	2	1	26.1104	3	3	0	0	0	0	0	0	0	0	0	0	0	0	0	0	0	0		0	0		0		3	0	0	0	0	0	0	0		0
212	0	1			1	62	3	1	4	2	5	1	11	0	20.5977	2	1	0	0	0	0	0	0	0	0	0	0	0	0	0	0	0	0		0	0		0		3	0	0	0	0	0	0	0		0
219	0	3			1	38	1	0	1	2	6	1	2	1	25.3008	3	3	0	0	0	0	0	0	0	0	0	0	0	0	0	0	0	0		0	0		0		3	0	0	0	0	0	0	0		0
229	0	3			1	75	4	1	5	2	1	0	13	0	21.948	2	1	0	0	0	0	0	0	0	0	0	0	0	0	0	0	0	0		0	0		0		3	0	0	0	0	0	0	0		0
230	0	1			1	66	3	1	4	2	2	1	3	1	24.0167	2	1	0	0	0	0	0	0	0	0	0	0	0	0	0	0	0	0		0	0		0		3	0	0	0	0	0	0	0		0
231	0	3			2	42	1	0	2	2	4	1	1	1	28.153	3	3	0	0	0	0	0	0	0	0	0	0	0	0	0	0	0	0		0	0		0		3	0	0	0	0	0	0	0		0
232	0	1			1	60	3	1	4	2	1	0	3	1	27.3416	3	3	0	0	0	0	0	0	0	0	0	0	0	0	0	0	0	0		0	0		0		3	0	0	0	0	0	0	0		0
234	0	3			1	60	3	1	4	2	1	0	5	1	24.0307	2	1	0	0	0	0	0	0	0	0	0	0	0	0	0	0	0	0		0	0		0		3	0	0	0	0	0	0	0		0
235	0	5			2	45	1	0	2	2	3	1	1	1	22.8625	2	1	0	0	0	0	0	0	0	0	0	0	0	0	0	0	0	0		0	0		0		3	0	0	0	0	0	0	0		0
238	0	1			2	67	3	1	4	2	1	0	10	0	22.3753	2	1	0	0	0	0	0	0	0	0	0	0	0	0	0	0	0	0		0	0		0		3	0	0	0	0	0	0	0		0
239	0	3			1	55	2	1	3	2	6	1	3	1	24.0307	2	1	0	0	0	0	0	0	0	0	0	0	0	0	0	0	0	0		0	0		0		3	0	0	0	0	0	0	0		0
241	0	3			2	65	3	1	4	2	1	0	10	0	25.9675	3	3	0	0	0	0	0	0	0	0	0	0	0	0	0	0	0	0		0	0		0		3	0	0	0	0	0	0	0		0
243	0	9			2	65	3	1	4	2	1	0	10	0	23.9136	2	1	0	0	0	0	0	0	0	0	0	0	0	0	0	0	0	0		0	0		0		3	0	0	0	0	0	0	0		0
244	0	1			1	62	3	1	4	2	5	1	11	0	21.9861	2	1	0	0	0	0	0	0	0	0	0	0	0	0	0	0	0	0		0	0		0		3	0	0	0	0	0	0	0		0
245	0	1			1	56	2	1	3	2	1	0	5	1	19.7738	2	1	0	0	0	0	0	0	0	0	0	0	0	0	0	0	0	0		0	0		0		3	0	0	0	0	0	0	0		0
248	0	3			2	30	1	0	1	2	5	1	10	0	23.4356	2	1	0	0	0	0	0	0	0	0	0	0	0	0	0	0	0	0		0	0		0		3	0	0	0	0	0	0	0		0
249	0	2			2	70	4	1	5	2	2	1	10	0	21.2072	2	1	0	0	0	0	0	0	0	0	0	0	0	0	0	0	0	0		0	0		0		3	0	0	0	0	0	0	0		0
250	0	3			2	30	1	0	1	2	6	1	10	0	23.0282	2	1	0	0	0	0	0	0	0	0	0	0	0	0	0	0	0	0		0	0		0		3	0	0	0	0	0	0	0		0
251	0	1			2	72	4	1	5	2	2	1	10	0	22.7869	2	1	0	0	0	0	0	0	0	0	0	0	0	0	0	0	0	0		0	0		0		3	0	0	0	0	0	0	0		0
252	0	3			2	30	1	0	1	2	5	1	10	0	21.948	2	1	0	0	0	0	0	0	0	0	0	0	0	0	0	0	0	0		0	0		0		3	0	0	0	0	0	0	0		0
255	0	6			1	72	4	1	5	2	4	1	2	1	24.563	2	1	0	0	0	0	0	0	0	0	0	0	0	0	0	0	0	0		0	0		0		3	0	0	0	0	0	0	0		0
257	0	1			2	46	1	0	2	2	4	1	10	0	27.7322	3	3	0	0	0	0	0	0	0	0	0	0	0	0	0	0	0	0		0	0		0		3	0	0	0	0	0	0	0		0
258	0	6			2	55	2	1	3	2	6	1	10	0	23.1724	2	1	0	0	0	0	0	0	0	0	0	0	0	0	0	0	0	0		0	0		0		3	0	0	0	0	0	0	0		0
259	0	1			2	66	3	1	4	2	1	0	10	0	23.3274	2	1	0	0	0	0	0	0	0	0	0	0	0	0	0	0	0	0		0	0		0		3	0	0	0	0	0	0	0		0
260	0	6			2	65	3	1	4	2	1	0	10	0	17.1378	1	2	0	0	0	0	0	0	0	0	0	0	0	0	0	0	0	0		0	0		0		3	0	0	0	0	0	0	0		0
261	0	1			2	72	4	1	5	2	1	0	10	0	21.3178	2	1	0	0	0	0	0	0	0	0	0	0	0	0	0	0	0	0		0	0		0		3	0	0	0	0	0	0	0		0
267	0	3			2	32	1	0	1	2	6	1	10	0	25.0574	3	3	0	0	0	0	0	0	0	0	0	0	0	0	0	0	0	0		0	0		0		3	0	0	0	0	0	0	0		0
270	0	6			2	50	2	0	3	2	7	1	10	0	29.6851	3	3	0	0	0	0	0	0	0	0	0	0	0	0	0	0	0	0		0	0		0		3	0	0	0	0	0	0	0		0
272	0	1			2	60	3	1	4	2	1	0	10	0	25.9334	3	3	0	0	0	0	0	0	0	0	0	0	0	0	0	0	0	0		0	0		0		3	0	0	0	0	0	0	0		0
276	0	5			2	45	1	0	2	2	3	1	1	1	18.3048	1	2	0	0	0	0	0	0	0	0	0	0	0	0	0	0	0	0		0	0		0		3	0	0	0	0	0	0	0		0
282	0	6			1	53	2	0	3	2	6	1	1	1	23.9959	2	1	0	0	0	0	0	0	0	0	0	0	0	0	0	0	0	0		0	0		0		3	0	0	0	0	0	0	0		0
283	0	5			2	55	2	1	3	2	5	1	2	1	26.6251	3	3	0	0	0	0	0	0	0	0	0	0	0	0	0	0	0	0		0	0		0		3	0	0	0	0	0	0	0		0
284	0	6			2	55	2	1	3	2	1	0	10	0	37.216	3	3	0	0	0	0	0	0	0	0	0	0	0	0	0	0	0	0		0	0		0		3	0	0	0	0	0	0	0		0
285	0	6			1	35	1	0	1	2	5	1	12	0	29.6299	3	3	0	0	0	0	0	0	0	0	0	0	0	0	0	0	0	0		0	0		0		3	0	0	0	0	0	0	0		0
287	0	1			2	62	3	1	4	2	2	1	10	0	26.5604	3	3	0	0	0	0	0	0	0	0	0	0	0	0	0	0	0	0		0	0		0		3	0	0	0	0	0	0	0		0
289	0	1			2	65	3	1	4	2	2	1	10	0	23.9139	2	1	0	0	0	0	0	0	0	0	0	0	0	0	0	0	0	0		0	0		0		3	0	0	0	0	0	0	0		0
295	0	6			2	55	2	1	3	2	5	1	10	0	24.6612	2	1	0	0	0	0	0	0	0	0	0	0	0	0	0	0	0	0		0	0		0		3	0	0	0	0	0	0	0		0
299	0	6			2	45	1	0	2	2	5	1	10	0	34.9551	3	3	0	0	0	0	0	0	0	0	0	0	0	0	0	0	0	0		0	0		0		3	0	0	0	0	0	0	0		0
303	0	9			2	40	1	0	2	2	1	0	7	1	21.6329	2	1	0	0	0	0	0	0	0	0	0	0	0	0	0	0	0	0		0	0		0		3	0	0	0	0	0	0	0		0
304	0	2			1	60	3	1	4	2	1	0	5	1	21.4586	2	1	0	0	0	0	0	0	0	0	0	0	0	0	0	0	0	0		0	0		0		3	0	0	0	0	0	0	0		0
305	0	2			2	52	2	0	3	2	6	1	10	0	20.1753	2	1	0	0	0	0	0	0	0	0	0	0	0	0	0	0	0	0		0	0		0		3	0	0	0	0	0	0	0		0
306	0	1			2	50	2	0	3	2	5	1	10	0	23.2054	2	1	0	0	0	0	0	0	0	0	0	0	0	0	0	0	0	0		0	0		0		3	0	0	0	0	0	0	0		0
307	0	1			1	72	4	1	5	2	2	1	3	1	21.6279	2	1	0	0	0	0	0	0	0	0	0	0	0	0	0	0	0	0		0	0		0		3	0	0	0	0	0	0	0		0
309	0	3			2	28	1	0	1	2	5	1	10	0	21.434	2	1	0	0	0	0	0	0	0	0	0	0	0	0	0	0	0	0		0	0		0		3	0	0	0	0	0	0	0		0
310	0	4			2	42	1	0	2	2	5	1	10	0	20.6345	2	1	0	0	0	0	0	0	0	0	0	0	0	0	0	0	0	0		0	0		0		3	0	0	0	0	0	0	0		0
311	0	3			2	35	1	0	1	2	4	1	10	0	21.2568	2	1	0	0	0	0	0	0	0	0	0	0	0	0	0	0	0	0		0	0		0		3	0	0	0	0	0	0	0		0
312	0	3			2	32	1	0	1	2	5	1	10	0	21.6329	2	1	0	0	0	0	0	0	0	0	0	0	0	0	0	0	0	0		0	0		0		3	0	0	0	0	0	0	0		0
313	0	3			2	62	3	1	4	2	1	0	10	0	23.1724	2	1	0	0	0	0	0	0	0	0	0	0	0	0	0	0	0	0		0	0		0		3	0	0	0	0	0	0	0		0
314	0	3			2	30	1	0	1	2	5	1	10	0	22.6796	2	1	0	0	0	0	0	0	0	0	0	0	0	0	0	0	0	0		0	0		0		3	0	0	0	0	0	0	0		0
317	0	1			2	45	1	0	2	2	1	0	10	0	23.8262	2	1	0	0	0	0	0	0	0	0	0	0	0	0	0	0	0	0		0	0		0		3	0	0	0	0	0	0	0		0
318	0	6			2	60	3	1	4	2	1	0	10	0	20.119	2	1	0	0	0	0	0	0	0	0	0	0	0	0	0	0	0	0		0	0		0		3	0	0	0	0	0	0	0		0
319	0	2			2	60	3	1	4	2	2	1	3	1	22.3142	2	1	0	0	0	0	0	0	0	0	0	0	0	0	0	0	0	0		0	0		0		3	0	0	0	0	0	0	0		0
320	0	2			2	46	1	0	2	2	5	1	10	0	22.4591	2	1	0	0	0	0	0	0	0	0	0	0	0	0	0	0	0	0		0	0		0		3	0	0	0	0	0	0	0		0
321	0	2			2	50	2	0	3	2	4	1	10	0	18.8812	2	1	0	0	0	0	0	0	0	0	0	0	0	0	0	0	0	0		0	0		0		3	0	0	0	0	0	0	0		0
322	0	3			1	32	1	0	1	2	6	1	2	1	22.3142	2	1	0	0	0	0	0	0	0	0	0	0	0	0	0	0	0	0		0	0		0		3	0	0	0	0	0	0	0		0
323	0	4			1	30	1	0	1	2	6	1	2	1	24.4121	2	1	0	0	0	0	0	0	0	0	0	0	0	0	0	0	0	0		0	0		0		3	0	0	0	0	0	0	0		0
325	0	3			1	70	4	1	5	2	2	1	13	0	17.8911	1	2	0	0	0	0	0	0	0	0	0	0	0	0	0	0	0	0		0	0		0		3	0	0	0	0	0	0	0		0
330	0	2			2	45	1	0	2	2	5	1	10	0	23.4112	2	1	0	0	0	0	0	0	0	0	0	0	0	0	0	0	0	0		0	0		0		3	0	0	0	0	0	0	0		0
332	0	3			2	45	1	0	2	2	4	1	10	0	23.6309	2	1	0	0	0	0	0	0	0	0	0	0	0	0	0	0	0	0		0	0		0		3	0	0	0	0	0	0	0		0
333	0	1			2	52	2	0	3	2	6	1	10	0	23.1724	2	1	0	0	0	0	0	0	0	0	0	0	0	0	0	0	0	0		0	0		0		3	0	0	0	0	0	0	0		0
336	0	1			1	65	3	1	4	2	5	1	3	1	21.2867	2	1	0	0	0	0	0	0	0	0	0	0	0	0	0	0	0	0		0	0		0		3	0	0	0	0	0	0	0		0
338	0	8			2	28	1	0	1	1	6	1	10	0	21.7358	2	1	0	0	0	0	0	0	0	0	0	0	0	0	0	0	0	0		0	0		0		3	0	0	0	0	0	0	0		0
339	0	1			1	75	4	1	5	2	5	1	3	1	21.9507	2	1	0	0	0	0	0	0	0	0	0	0	0	0	0	0	0	0		0	0		0		3	0	0	0	0	0	0	0		0
340	0	1			1	72	4	1	5	2	5	1	3	1	21.6276	2	1	0	0	0	0	0	0	0	0	0	0	0	0	0	0	0	0		0	0		0		3	0	0	0	0	0	0	0		0
341	0	2			2	52	2	0	3	2	5	1	10	0	23.777	2	1	0	0	0	0	0	0	0	0	0	0	0	0	0	0	0	0		0	0		0		3	0	0	0	0	0	0	0		0
342	0	1			2	52	2	0	3	2	5	1	10	0	24.6691	2	1	0	0	0	0	0	0	0	0	0	0	0	0	0	0	0	0		0	0		0		3	0	0	0	0	0	0	0		0
343	0	3			2	50	2	0	3	2	1	0	10	0	22.4591	2	1	0	0	0	0	0	0	0	0	0	0	0	0	0	0	0	0		0	0		0		3	0	0	0	0	0	0	0		0
344	0	3			1	49	1	0	2	2	6	1	1	1	26.2621	3	3	0	0	0	0	0	0	0	0	0	0	0	0	0	0	0	0		0	0		0		3	0	0	0	0	0	0	0		0
347	0	3			1	50	2	0	3	2	5	1	11	0	25.8481	3	3	0	0	0	0	0	0	0	0	0	0	0	0	0	0	0	0		0	0		0		3	0	0	0	0	0	0	0		0
349	0	3			2	61	3	1	4	2	3	1	10	0	19.4854	2	1	0	0	0	0	0	0	0	0	0	0	0	0	0	0	0	0		0	0		0		3	0	0	0	0	0	0	0		0
351	0	3			2	47	1	0	2	2	1	0	10	0	25.3886	3	3	0	0	0	0	0	0	0	0	0	0	0	0	0	0	0	0		0	0		0		3	0	0	0	0	0	0	0		0
354	0	5			1	65	3	1	4	2	7	1	4	1	23.6276	2	1	0	0	0	0	0	0	0	0	0	0	0	0	0	0	0	0		0	0		0		3	0	0	0	0	0	0	0		0
357	0	3			1	47	1	0	2	2	1	0	7	1	24.9413	2	1	0	0	0	0	0	0	0	0	0	0	0	0	0	0	0	0		0	0		0		3	0	0	0	0	0	0	0		0
358	0	1			1	59	2	1	3	2	2	1	5	1	21.682	2	1	0	0	0	0	0	0	0	0	0	0	0	0	0	0	0	0		0	0		0		3	0	0	0	0	0	0	0		0
362	0	1			1	60	3	1	4	2	2	1	11	0	25.3406	3	3	0	0	0	0	0	0	0	0	0	0	0	0	0	0	0	0		0	0		0		3	0	0	0	0	0	0	0		0
367	0	3			1	53	2	0	3	2	2	1	3	1	26.6054	3	3	0	0	0	0	0	0	0	0	0	0	0	0	0	0	0	0		0	0		0		3	0	0	0	0	0	0	0		0
369	0	3			2	30	1	0	1	2	5	1	10	0	21.2568	2	1	0	0	0	0	0	0	0	0	0	0	0	0	0	0	0	0		0	0		0		3	0	0	0	0	0	0	0		0
370	0	8			2	33	1	0	1	2	6	1	2	1	25.6211	3	3	0	0	0	0	0	0	0	0	0	0	0	0	0	0	0	0		0	0		0		3	0	0	0	0	0	0	0		0
371	0	2			2	30	1	0	1	2	5	1	10	0	22.3142	2	1	0	0	0	0	0	0	0	0	0	0	0	0	0	0	0	0		0	0		0		3	0	0	0	0	0	0	0		0
372	0	8			2	35	1	0	1	2	5	1	7	1	23.2471	2	1	0	0	0	0	0	0	0	0	0	0	0	0	0	0	0	0		0	0		0		3	0	0	0	0	0	0	0		0
373	0	8			2	40	1	0	2	2	2	1	10	0	20.4062	2	1	0	0	0	0	0	0	0	0	0	0	0	0	0	0	0	0		0	0		0		3	0	0	0	0	0	0	0		0
374	0	8			2	30	1	0	1	2	2	1	6	1	22.2957	2	1	0	0	0	0	0	0	0	0	0	0	0	0	0	0	0	0		0	0		0		3	0	0	0	0	0	0	0		0
376	0	1			2	48	1	0	2	2	5	1	10	0	28.1667	3	3	0	0	0	0	0	0	0	0	0	0	0	0	0	0	0	0		0	0		0		3	0	0	0	0	0	0	0		0
377	0	8			2	42	1	0	2	2	5	1	10	0	20.8506	2	1	0	0	0	0	0	0	0	0	0	0	0	0	0	0	0	0		0	0		0		3	0	0	0	0	0	0	0		0
379	0	3			2	50	2	0	3	2	1	0	10	0	23.5871	2	1	0	0	0	0	0	0	0	0	0	0	0	0	0	0	0	0		0	0		0		3	0	0	0	0	0	0	0		0
380	0	3			2	55	2	1	3	2	2	1	10	0	24.563	2	1	0	0	0	0	0	0	0	0	0	0	0	0	0	0	0	0		0	0		0		3	0	0	0	0	0	0	0		0
381	0	1			1	38	1	0	1	2	1	0	5	1	22.5533	2	1	0	0	0	0	0	0	0	0	0	0	0	0	0	0	0	0		0	0		0		3	0	0	0	0	0	0	0		0
383	0	8			1	65	3	1	4	2	2	1	3	1	21.948	2	1	0	0	0	0	0	0	0	0	0	0	0	0	0	0	0	0		0	0		0		3	0	0	0	0	0	0	0		0
386	0	1			2	65	3	1	4	2	1	0	10	0	22.7215	2	1	0	0	0	0	0	0	0	0	0	0	0	0	0	0	0	0		0	0		0		3	0	0	0	0	0	0	0		0
387	0	2			2	44	1	0	2	2	2	1	10	0	20.7841	2	1	0	0	0	0	0	0	0	0	0	0	0	0	0	0	0	0		0	0		0		3	0	0	0	0	0	0	0		0
388	0	1			2	52	2	0	3	2	2	1	10	0	22.6736	2	1	0	0	0	0	0	0	0	0	0	0	0	0	0	0	0	0		0	0		0		3	0	0	0	0	0	0	0		0
389	0	6			2	50	2	0	3	2	1	0	10	0	17.9242	1	2	0	0	0	0	0	0	0	0	0	0	0	0	0	0	0	0		0	0		0		3	0	0	0	0	0	0	0		0
390	0	3			2	47	1	0	2	2	3	1	6	1	24.5364	2	1	0	0	0	0	0	0	0	0	0	0	0	0	0	0	0	0		0	0		0		3	0	0	0	0	0	0	0		0
394	0	1			2	65	3	1	4	2	1	0	10	0	18.6558	2	1	0	0	0	0	0	0	0	0	0	0	0	0	0	0	0	0		0	0		0		3	0	0	0	0	0	0	0		0
396	0	2			2	41	1	0	2	1	3	1	10	0	19.1391	2	1	0	0	0	0	0	0	0	0	0	0	0	0	0	0	0	0		0	0		0		3	0	0	0	0	0	0	0		0
397	0	6			1	50	2	0	3	2	1	0	7	1	23.1724	2	1	0	0	0	0	0	0	0	0	0	0	0	0	0	0	0	0		0	0		0		3	0	0	0	0	0	0	0		0
400	0	4			2	47	1	0	2	2	1	0	10	0	27.0494	3	3	0	0	0	0	0	0	0	0	0	0	0	0	0	0	0	0		0	0		0		3	0	0	0	0	0	0	0		0
402	0	1			2	42	1	0	2	2	3	1	10	0	19.4615	2	1	0	0	0	0	0	0	0	0	0	0	0	0	0	0	0	0		0	0		0		3	0	0	0	0	0	0	0		0
403	0	4			2	45	1	0	2	2	1	0	10	0	21.948	2	1	0	0	0	0	0	0	0	0	0	0	0	0	0	0	0	0		0	0		0		3	0	0	0	0	0	0	0		0
404	0	8			2	42	1	0	2	2	5	1	10	0	22.8625	2	1	0	0	0	0	0	0	0	0	0	0	0	0	0	0	0	0		0	0		0		3	0	0	0	0	0	0	0		0
405	0	8			2	50	2	0	3	2	1	0	10	0	22.9641	2	1	0	0	0	0	0	0	0	0	0	0	0	0	0	0	0	0		0	0		0		3	0	0	0	0	0	0	0		0
406	0	1			2	50	2	0	3	2	1	0	10	0	23.4112	2	1	0	0	0	0	0	0	0	0	0	0	0	0	0	0	0	0		0	0		0		3	0	0	0	0	0	0	0		0
409	0	4			2	48	1	0	2	2	5	1	10	0	23.777	2	1	0	0	0	0	0	0	0	0	0	0	0	0	0	0	0	0		0	0		0		3	0	0	0	0	0	0	0		0
410	0	1			2	48	1	0	2	2	5	1	10	0	23.6309	2	1	0	0	0	0	0	0	0	0	0	0	0	0	0	0	0	0		0	0		0		3	0	0	0	0	0	0	0		0
411	0	1			1	60	3	1	4	2	5	1	3	1	23.777	2	1	0	0	0	0	0	0	0	0	0	0	0	0	0	0	0	0		0	0		0		3	0	0	0	0	0	0	0		0
413	0	3			1	50	2	0	3	2	5	1	6	1	22.3197	2	1	0	0	0	0	0	0	0	0	0	0	0	0	0	0	0	0		0	0		0		3	0	0	0	0	0	0	0		0
414	0	2			1	45	1	0	2	2	5	1	3	1	24.998	3	3	0	0	0	0	0	0	0	0	0	0	0	0	0	0	0	0		0	0		0		3	0	0	0	0	0	0	0		0
415	0	3			1	48	1	0	2	2	3	1	12	0	21.2843	2	1	0	0	0	0	0	0	0	0	0	0	0	0	0	0	0	0		0	0		0		3	0	0	0	0	0	0	0		0
416	0	4			1	52	2	0	3	2	6	1	3	1	23.777	2	1	0	0	0	0	0	0	0	0	0	0	0	0	0	0	0	0		0	0		0		3	0	0	0	0	0	0	0		0
417	0	1			1	60	3	1	4	2	1	0	3	1	23.4293	2	1	0	0	0	0	0	0	0	0	0	0	0	0	0	0	0	0		0	0		0		3	0	0	0	0	0	0	0		0
419	0	1			1	60	3	1	4	2	2	1	3	1	22.1425	2	1	0	0	0	0	0	0	0	0	0	0	0	0	0	0	0	0		0	0		0		3	0	0	0	0	0	0	0		0
423	0	8			2	32	1	0	1	2	5	1	10	0	21.0335	2	1	0	0	0	0	0	0	0	0	0	0	0	0	0	0	0	0		0	0		0		3	0	0	0	0	0	0	0		0
424	0	3			2	30	1	0	1	2	5	1	10	0	26.2635	3	3	0	0	0	0	0	0	0	0	0	0	0	0	0	0	0	0		0	0		0		3	0	0	0	0	0	0	0		0
425	0	2			1	45	1	0	2	2	5	1	2	1	23.1724	2	1	0	0	0	0	0	0	0	0	0	0	0	0	0	0	0	0		0	0		0		3	0	0	0	0	0	0	0		0
426	0	3			1	38	1	0	1	2	2	1	8	1	20.119	2	1	0	0	0	0	0	0	0	0	0	0	0	0	0	0	0	0		0	0		0		3	0	0	0	0	0	0	0		0
427	0	8			1	35	1	0	1	1	4	1	6	1	19.3683	2	1	0	0	0	0	0	0	0	0	0	0	0	0	0	0	0	0		0	0		0		3	0	0	0	0	0	0	0		0
430	0	1			1	50	2	0	3	2	1	0	7	1	21.948	2	1	0	0	0	0	0	0	0	0	0	0	0	0	0	0	0	0		0	0		0		3	0	0	0	0	0	0	0		0
431	0	1			1	50	2	0	3	2	1	0	5	1	25.2467	3	3	0	0	0	0	0	0	0	0	0	0	0	0	0	0	0	0		0	0		0		3	0	0	0	0	0	0	0		0
432	0	3			1	50	2	0	3	1	3	1	3	1	22.3152	2	1	0	0	0	0	0	0	0	0	0	0	0	0	0	0	0	0		0	0		0		3	0	0	0	0	0	0	0		0
434	0	8			1	55	2	1	3	2	1	0	4	1	21.5908	2	1	0	0	0	0	0	0	0	0	0	0	0	0	0	0	0	0		0	0		0		3	0	0	0	0	0	0	0		0
435	0	1			1	50	2	0	3	2	1	0	7	1	22.1425	2	1	0	0	0	0	0	0	0	0	0	0	0	0	0	0	0	0		0	0		0		3	0	0	0	0	0	0	0		0
436	0	1			2	56	2	1	3	2	1	0	10	0	15.8715	1	2	0	0	0	0	0	0	0	0	0	0	0	0	0	0	0	0		0	0		0		3	0	0	0	0	0	0	0		0
437	0	1			2	60	3	1	4	2	5	1	10	0	15.5883	1	2	0	0	0	0	0	0	0	0	0	0	0	0	0	0	0	0		0	0		0		3	0	0	0	0	0	0	0		0
439	0	1			2	65	3	1	4	2	1	0	10	0	22.2171	2	1	0	0	0	0	0	0	0	0	0	0	0	0	0	0	0	0		0	0		0		3	0	0	0	0	0	0	0		0
441	0	3			1	46	1	0	2	2	3	1	3	1	19.9688	2	1	0	0	0	0	0	0	0	0	0	0	0	0	0	0	0	0		0	0		0		3	0	0	0	0	0	0	0		0
442	0	1			2	60	3	1	4	2	1	0	10	0	23.6309	2	1	0	0	0	0	0	0	0	0	0	0	0	0	0	0	0	0		0	0		0		3	0	0	0	0	0	0	0		0
443	0	3			2	60	3	1	4	2	2	1	10	0	23.2403	2	1	0	0	0	0	0	0	0	0	0	0	0	0	0	0	0	0		0	0		0		3	0	0	0	0	0	0	0		0
444	0	1			2	62	3	1	4	2	1	0	10	0	21.9654	2	1	0	0	0	0	0	0	0	0	0	0	0	0	0	0	0	0		0	0		0		3	0	0	0	0	0	0	0		0
447	0	3			2	78	4	1	5	2	1	0	10	0	21.4827	2	1	0	0	0	0	0	0	0	0	0	0	0	0	0	0	0	0		0	0		0		3	0	0	0	0	0	0	0		0
448	0	4			2	48	1	0	2	2	5	1	10	0	21.456	2	1	0	0	0	0	0	0	0	0	0	0	0	0	0	0	0	0		0	0		0		3	0	0	0	0	0	0	0		0
449	0	3			2	45	1	0	2	2	6	1	8	1	23.777	2	1	0	0	0	0	0	0	0	0	0	0	0	0	0	0	0	0		0	0		0		3	0	0	0	0	0	0	0		0
450	0	1			1	56	2	1	3	2	1	0	5	1	23.1724	2	1	0	0	0	0	0	0	0	0	0	0	0	0	0	0	0	0		0	0		0		3	0	0	0	0	0	0	0		0
451	0	1			1	63	3	1	4	2	5	1	11	0	22.7416	2	1	0	0	0	0	0	0	0	0	0	0	0	0	0	0	0	0		0	0		0		3	0	0	0	0	0	0	0		0
453	0	1			1	62	3	1	4	2	1	0	3	1	23.5705	2	1	0	0	0	0	0	0	0	0	0	0	0	0	0	0	0	0		0	0		0		3	0	0	0	0	0	0	0		0
454	0	1			1	45	1	0	2	2	1	0	7	1	27.1156	3	3	0	0	0	0	0	0	0	0	0	0	0	0	0	0	0	0		0	0		0		3	0	0	0	0	0	0	0		0
455	0	1			2	61	3	1	4	2	1	0	10	0	29.0507	3	3	0	0	0	0	0	0	0	0	0	0	0	0	0	0	0	0		0	0		0		3	0	0	0	0	0	0	0		0
457	0	3			1	50	2	0	3	2	6	1	3	1	26.6314	3	3	0	0	0	0	0	0	0	0	0	0	0	0	0	0	0	0		0	0		0		3	0	0	0	0	0	0	0		0
459	0	1			1	52	2	0	3	2	3	1	5	1	25.0174	3	3	0	0	0	0	0	0	0	0	0	0	0	0	0	0	0	0		0	0		0		3	0	0	0	0	0	0	0		0
461	0	1			1	40	1	0	2	2	2	1	3	1	23.4034	2	1	0	0	0	0	0	0	0	0	0	0	0	0	0	0	0	0		0	0		0		3	0	0	0	0	0	0	0		0
462	0	1			1	41	1	0	2	2	2	1	5	1	24.961	2	1	0	0	0	0	0	0	0	0	0	0	0	0	0	0	0	0		0	0		0		3	0	0	0	0	0	0	0		0
463	0	1			2	55	2	1	3	2	3	1	2	1	20.7015	2	1	0	0	0	0	0	0	0	0	0	0	0	0	0	0	0	0		0	0		0		3	0	0	0	0	0	0	0		0
464	0	1			2	30	1	0	1	2	1	0	7	1	24.0307	2	1	0	0	0	0	0	0	0	0	0	0	0	0	0	0	0	0		0	0		0		3	0	0	0	0	0	0	0		0
465	0	1			1	60	3	1	4	2	1	0	13	0	23.6183	2	1	0	0	0	0	0	0	0	0	0	0	0	0	0	0	0	0		0	0		0		3	0	0	0	0	0	0	0		0
466	0	6			1	60	3	1	4	2	1	0	13	0	23.777	2	1	0	0	0	0	0	0	0	0	0	0	0	0	0	0	0	0		0	0		0		3	0	0	0	0	0	0	0		0
467	0	6			1	60	3	1	4	2	1	0	13	0	25.5755	3	3	0	0	0	0	0	0	0	0	0	0	0	0	0	0	0	0		0	0		0		3	0	0	0	0	0	0	0		0
468	0	6			1	62	3	1	4	2	2	1	11	0	23.9139	2	1	0	0	0	0	0	0	0	0	0	0	0	0	0	0	0	0		0	0		0		3	0	0	0	0	0	0	0		0
469	0	6			1	65	3	1	4	2	6	1	11	0	24.374	2	1	0	0	0	0	0	0	0	0	0	0	0	0	0	0	0	0		0	0		0		3	0	0	0	0	0	0	0		0
470	0	3			1	33	1	0	1	2	6	1	1	1	22.4462	2	1	0	0	0	0	0	0	0	0	0	0	0	0	0	0	0	0		0	0		0		3	0	0	0	0	0	0	0		0
473	0	1			1	41	1	0	2	2	5	1	6	1	20.9823	2	1	0	0	0	0	0	0	0	0	0	0	0	0	0	0	0	0		0	0		0		3	0	0	0	0	0	0	0		0
474	0	1			1	45	1	0	2	2	5	1	6	1	20.9871	2	1	0	0	0	0	0	0	0	0	0	0	0	0	0	0	0	0		0	0		0		3	0	0	0	0	0	0	0		0
475	0	3			2	35	1	0	1	2	6	1	3	1	22.8625	2	1	0	0	0	0	0	0	0	0	0	0	0	0	0	0	0	0		0	0		0		3	0	0	0	0	0	0	0		0
476	0	3			2	35	1	0	1	2	2	1	10	0	21.4665	2	1	0	0	0	0	0	0	0	0	0	0	0	0	0	0	0	0		0	0		0		3	0	0	0	0	0	0	0		0
478	0	6			1	50	2	0	3	2	5	1	5	1	22.71	2	1	0	0	0	0	0	0	0	0	0	0	0	0	0	0	0	0		0	0		0		3	0	0	0	0	0	0	0		0
480	0	6			1	52	2	0	3	2	5	1	3	1	22.4349	2	1	0	0	0	0	0	0	0	0	0	0	0	0	0	0	0	0		0	0		0		3	0	0	0	0	0	0	0		0
481	0	6			1	52	2	0	3	2	1	0	5	1	20.5977	2	1	0	0	0	0	0	0	0	0	0	0	0	0	0	0	0	0		0	0		0		3	0	0	0	0	0	0	0		0
483	0	6			1	50	2	0	3	2	2	1	3	1	23.1113	2	1	0	0	0	0	0	0	0	0	0	0	0	0	0	0	0	0		0	0		0		3	0	0	0	0	0	0	0		0
487	0	3			2	31	1	0	1	2	6	1	2	1	20.7841	2	1	0	0	0	0	0	0	0	0	0	0	0	0	0	0	0	0		0	0		0		3	0	0	0	0	0	0	0		0
489	0	1			1	75	4	1	5	2	1	0	5	1	20.6345	2	1	0	0	0	0	0	0	0	0	0	0	0	0	0	0	0	0		0	0		0		3	0	0	0	0	0	0	0		0
490	0	1			2	50	2	0	3	2	1	0	10	0	23.1724	2	1	0	0	0	0	0	0	0	0	0	0	0	0	0	0	0	0		0	0		0		3	0	0	0	0	0	0	0		0
491	0	1			1	46	1	0	2	2	5	1	6	1	21.2568	2	1	0	0	0	0	0	0	0	0	0	0	0	0	0	0	0	0		0	0		0		3	0	0	0	0	0	0	0		0
493	0	1			2	55	2	1	3	2	1	0	10	0	22.4591	2	1	0	0	0	0	0	0	0	0	0	0	0	0	0	0	0	0		0	0		0		3	0	0	0	0	0	0	0		0
494	0	1			2	55	2	1	3	2	1	0	10	0	23.2404	2	1	0	0	0	0	0	0	0	0	0	0	0	0	0	0	0	0		0	0		0		3	0	0	0	0	0	0	0		0
498	0	3			1	35	1	0	1	2	6	1	2	1	24.129	2	1	0	0	0	0	0	0	0	0	0	0	0	0	0	0	0	0		0	0		0		3	0	0	0	0	0	0	0		0
499	0	1			2	55	2	1	3	2	1	0	10	0	19.1875	2	1	0	0	0	0	0	0	0	0	0	0	0	0	0	0	0	0		0	0		0		3	0	0	0	0	0	0	0		0
500	0	1			2	50	2	0	3	2	1	0	10	0	19.5297	2	1	0	0	0	0	0	0	0	0	0	0	0	0	0	0	0	0		0	0		0		3	0	0	0	0	0	0	0		0
501	0	1			2	52	2	0	3	2	1	0	10	0	20.119	2	1	0	0	0	0	0	0	0	0	0	0	0	0	0	0	0	0		0	0		0		3	0	0	0	0	0	0	0		0
502	0	1			2	60	3	1	4	2	1	0	10	0	21.2874	2	1	0	0	0	0	0	0	0	0	0	0	0	0	0	0	0	0		0	0		0		3	0	0	0	0	0	0	0		0
504	0	6			2	62	3	1	4	2	1	0	10	0	20.119	2	1	0	0	0	0	0	0	0	0	0	0	0	0	0	0	0	0		0	0		0		3	0	0	0	0	0	0	0		0
505	0	3			2	30	1	0	1	2	6	1	2	1	20.7841	2	1	0	0	0	0	0	0	0	0	0	0	0	0	0	0	0	0		0	0		0		3	0	0	0	0	0	0	0		0
506	0	1			2	70	4	1	5	2	1	0	10	0	21.2568	2	1	0	0	0	0	0	0	0	0	0	0	0	0	0	0	0	0		0	0		0		3	0	0	0	0	0	0	0		0
1	1		3	2	1	50	2	0	3	2	5	1	3	1	27.7612	3	3	0	0	0	0	0	0	0	0	0	0	0	0	0	0	0	0		0	0		0		3	0	0	0	0	0	0	0		0
5	1		1	1	2	60	3	1	4	2	1	0	10	0	26.5218	3	3	0	0	0	0	0	0	0	0	0	0	0	0	0	0	0	0		0	0		0		3	0	0	0	0	0	0	0		0
21	1		3	3	1	65	3	1	4	2	4	1	7	1	16.4095	1	2	0	0	0	0	0	0	0	0	0	0	0	0	0	0	0	0		0	0		0		3	0	0	0	0	0	0	0		0
26	1		4	1	2	30	1	0	1	2	6	1	2	1	25.3134	3	3	0	0	0	0	0	0	0	0	0	0	0	0	0	0	0	0		0	0		0		3	0	0	0	0	0	0	0		0
38	1		1	1	2	35	1	0	1	2	4	1	6	1	19.9146	2	1	0	0	0	0	0	0	0	0	0	0	0	0	0	0	0	0		0	0		0		3	0	0	0	0	0	0	0		0
41	1		3	2	1	60	3	1	4	2	4	1	1	1	21.9657	2	1	0	0	0	0	0	0	0	0	0	0	0	0	0	0	0	0		0	0		0		3	0	0	0	0	0	0	0		0
52	1		3	1	1	75	4	1	5	2	5	1	3	1	22.3197	2	1	0	0	0	0	0	0	0	0	0	0	0	0	0	0	0	0		0	0		0		3	0	0	0	0	0	0	0		0
54	1		1	1	1	35	1	0	1	2	5	1	1	1	22.5318	2	1	0	0	0	0	0	0	0	0	0	0	0	0	0	0	0	0		0	0		0		3	0	0	0	0	0	0	0		0
58	1		1	1	2	30	1	0	1	2	5	1	10	0	20.9471	2	1	0	0	0	0	0	0	0	0	0	0	0	0	0	0	0	0		0	0		0		3	0	0	0	0	0	0	0		0
86	1		12	2	2	60	3	1	4	2	3	1	10	0	16.7955	1	2	0	0	0	0	0	0	0	0	0	0	0	0	0	0	0	0		0	0		0		3	0	0	0	0	0	0	0		0
90	1		3	3	2	30	1	0	1	1	6	1	2	1	19.0216	2	1	0	0	0	0	0	0	0	0	0	0	0	0	0	0	0	0		0	0		0		3	0	0	0	0	0	0	0		0
93	1		3	1	2	30	1	0	1	2	5	1	6	1	17.7736	1	2	0	0	0	0	0	0	0	0	0	0	0	0	0	0	0	0		0	0		0		3	0	0	0	0	0	0	0		0
107	1		4	1	1	70	4	1	5	2	5	1	2	1	21.948	2	1	0	0	0	0	0	0	0	0	0	0	0	0	0	0	0	0		0	0		0		3	0	0	0	0	0	0	0		0
108	1		8	2	2	35	1	0	1	2	6	1	7	1	23.4888	2	1	0	0	0	0	0	0	0	0	0	0	0	0	0	0	0	0		0	0		0		3	0	0	0	0	0	0	0		0
132	1		3	2	2	60	3	1	4	2	1	0	13	0	22.382	2	1	0	0	0	0	0	0	0	0	0	0	0	0	0	0	0	0		0	0		0		3	0	0	0	0	0	0	0		0
147	1		3	1	2	30	1	0	1	2	6	1	10	0	26.0746	3	3	0	0	0	0	0	0	0	0	0	0	0	0	0	0	0	0		0	0		0		3	0	0	0	0	0	0	0		0
172	0	2			1	44	1	0	2	2	2	1	6	1	23.7907	2	1	0	0	1	1	2	0	0	0	0	0	0	0	0	0	0	0		0	0		0		3	0	0	1	1	1	35	2	5	1
173	0	3			1	39	1	0	1	2	2	1	5	1	26.3588	3	3	0	0	1	1	2	0	0	0	0	0	0	0	0	0	0	0		0	0		0		3	0	0	1	1	1	34	2	2	1
175	0	1			1	64	3	1	4	2	7	1	1	1	26.4337	3	3	0	0	1	1	2	0	0	0	0	0	0	0	0	0	0	0		0	0		0		3	0	0	2	1	1	22	2	10	2
179	0	6			1	65	3	1	4	2	6	1	11	0	24.746	2	1	0	0	1	1	2	0	0	0	0	0	0	0	0	0	0	0		0	0		0		3	0	0	1	1	1	16	1	6	1
193	0	1			1	70	4	1	5	2	4	1	7	1	21.3509	2	1	0	0	1	1	2	0	0	0	0	0	0	0	0	0	0	0		0	0		0		3	0	0	1	1	1	30	2	10	2
214	0	3			1	50	2	0	3	2	2	1	5	1	21.4827	2	1	0	0	1	1	2	0	0	0	0	0	0	0	0	0	0	0		0	0		0		3	0	0	1	1	1	25	2	10	2
217	0	3			1	50	2	0	3	2	2	1	7	1	18.8469	2	1	0	0	1	1	2	0	0	0	0	0	0	0	0	0	0	0		0	0		0		3	0	0	1	1	1	20	1	10	2
228	0	8			1	50	2	0	3	2	4	1	3	1	20.9823	2	1	0	0	1	1	2	0	0	0	0	0	0	0	0	0	0	0		0	0		0		3	0	0	2	1	1	20	1	5	1
265	0	1			1	37	1	0	1	2	1	0	5	1	18.023	1	2	0	0	1	1	2	0	0	0	0	0	0	0	0	0	0	0		0	0		0		3	0	0	1	1	1	18	1	20	2
271	0	6			1	50	2	0	3	2	5	1	2	1	24.6282	2	1	0	0	1	1	2	0	0	0	0	0	0	0	0	0	0	0		0	0		0		3	0	0	2	1	1	10	1	20	2
278	0	3			1	45	1	0	2	2	6	1	1	1	21.637	2	1	0	0	1	1	2	0	0	0	0	0	0	0	0	0	0	0		0	0		0		3	0	0	1	1	1	18	1	15	2
279	0	8			1	39	1	0	1	2	1	0	5	1	18.8812	2	1	0	0	1	1	2	0	0	0	0	0	0	0	0	0	0	0		0	0		0		3	0	0	1	1	1	15	1	20	2
281	0	6			1	65	3	1	4	2	1	0	2	1	20.2544	2	1	0	0	1	1	2	0	0	0	0	0	0	0	0	0	0	0		0	0		0		3	0	0	1	1	1	50	2	2	1
298	0	6			1	65	3	1	4	2	1	0	5	1	16.0604	1	2	0	0	1	1	2	0	0	0	0	0	0	0	0	0	0	0		0	0		0		3	0	0	0	0	0	0	0		0
348	0	3			1	65	3	1	4	2	5	1	11	0	21.9657	2	1	0	0	1	1	2	0	0	0	0	0	0	0	0	0	0	0		0	0		0		3	0	0	2	1	1	48	2	1	1
353	0	3			1	47	1	0	2	2	5	1	3	1	23.5066	2	1	0	0	1	1	2	0	0	0	0	0	0	0	0	0	0	0		0	0		0		3	0	0	1	1	1	15	1	7	1
359	0	3			1	54	2	0	3	2	2	1	5	1	20.7679	2	1	0	0	1	1	2	0	0	0	0	0	0	0	0	0	0	0		0	0		0		3	0	0	1	1	2	16	1	8	1
363	0	3			1	38	1	0	1	2	6	1	3	1	24.6909	2	1	0	0	1	1	2	0	0	0	0	0	0	0	0	0	0	0		0	0		0		3	0	0	1	1	1	28	2	2	1
375	0	6			1	60	3	1	4	2	2	1	3	1	22.5942	2	1	0	0	1	1	2	0	0	0	0	0	0	0	0	0	0	0		0	0		0		3	0	0	2	1	1	22	2	7	1
384	0	2			1	65	3	1	4	2	1	0	11	0	22.3138	2	1	0	0	1	1	2	0	0	0	0	0	0	0	0	0	0	0		0	0		0		3	0	0	2	1	2	18	1	7	1
392	0	6			1	50	2	0	3	2	1	0	6	1	23.2283	2	1	0	0	1	1	2	0	0	0	0	0	0	0	0	0	0	0		0	0		0		3	0	0	2	1	2	17	1	7	1
398	0	2			1	42	1	0	2	2	5	1	6	1	23.5674	2	1	0	0	1	1	2	0	0	0	0	0	0	0	0	0	0	0		0	0		0		3	0	0	1	1	1	25	2	7	1
429	0	3			1	45	1	0	2	2	5	1	2	1	22.2401	2	1	0	0	1	1	2	0	0	0	0	0	0	0	0	0	0	0		0	0		0		3	0	0	1	1	1	32	2	10	2
433	0	3			1	56	2	1	3	2	3	1	2	1	20.6742	2	1	0	0	1	1	2	0	0	0	0	0	0	0	0	0	0	0		0	0		0		3	0	0	1	1	1	32	2	7	1
452	0	1			1	57	2	1	3	2	3	1	11	0	16.5732	1	2	0	0	1	1	2	0	0	0	0	0	0	0	0	0	0	0		0	0		0		3	0	0	2	1	1	18	1	7	1
458	0	1			1	50	2	0	3	2	5	1	3	1	20.5265	2	1	0	0	1	1	2	0	0	0	0	0	0	0	0	0	0	0		0	0		0		3	0	0	1	1	1	15	1	10	2
479	0	6			1	52	2	0	3	2	5	1	5	1	21.9657	2	1	0	0	1	1	2	0	0	0	0	0	0	0	0	0	0	0		0	0		0		3	0	0	1	1	1	15	1	12	2
484	0	9			1	75	4	1	5	2	2	1	13	0	29.2281	3	3	0	0	1	1	2	0	0	0	0	0	0	0	0	0	0	0		0	0		0		3	0	0	1	1	1	18	1	5	1
495	0	1			1	60	3	1	4	2	3	1	11	0	23.0282	2	1	0	0	1	1	2	0	0	0	0	0	0	0	0	0	0	0		0	0		0		3	0	0	2	1	2	16	1	3	1
496	0	1			1	62	3	1	4	2	5	1	11	0	21.0335	2	1	0	0	1	1	2	0	0	0	0	0	0	0	0	0	0	0		0	0		0		3	0	0	2	1	2	18	1	20	2
497	0	1			1	60	3	1	4	2	3	1	11	0	23.5674	2	1	0	0	1	1	2	0	0	0	0	0	0	0	0	0	0	0		0	0		0		3	0	0	2	1	2	20	1	15	2
11	1		4	1	1	38	1	0	1	2	5	1	2	1	23.1551	2	1	0	0	1	1	2	0	0	0	0	0	0	0	0	0	0	0		0	0		0		3	0	0	1	1	1	25	2	2	1
16	1		4	1	1	60	3	1	4	2	5	1	3	1	20.7694	2	1	0	0	1	1	2	0	0	0	0	0	0	0	0	0	0	0		0	0		0		3	0	0	1	1	1	17	1	25	2
32	1		12	1	1	32	1	0	1	1	5	1	2	1	23.0665	2	1	0	0	1	1	2	0	0	0	0	0	0	0	0	0	0	0		0	0		0		3	0	0	1	1	1	25	2	2	1
50	1		4	1	1	57	2	1	3	2	3	1	3	1	24.7795	2	1	0	0	1	1	2	0	0	0	0	0	0	0	0	0	0	0		0	0		0		3	0	0	2	1	1	22	2	7	1
80	1		4	1	1	60	3	1	4	2	1	0	3	1	17.714	1	2	0	0	1	1	2	0	0	0	0	0	0	0	0	0	0	0		0	0		0		3	0	0	1	1	1	20	1	10	2
84	1		4	2	1	70	4	1	5	2	1	0	11	0	17.6375	1	2	0	0	1	1	2	0	0	0	0	0	0	0	0	0	0	0		0	0		0		3	0	0	0	0	0	0	0		0
87	1		1	3	1	65	3	1	4	2	1	0	7	1	18.2457	1	2	0	0	1	1	2	0	0	0	0	0	0	0	0	0	0	0		0	0		0		3	0	0	0	0	0	0	0		0
89	1		4	2	1	35	1	0	1	2	6	1	2	1	16.6018	1	2	0	0	1	1	2	0	0	0	0	0	0	0	0	0	0	0		0	0		0		3	0	0	1	1	1	19	1	6	1
100	1		3	1	1	70	4	1	5	2	2	1	11	0	16.7364	1	2	0	0	1	1	2	0	0	0	0	0	0	0	0	0	0	0		0	0		0		3	0	0	2	1	2	25	2	7	1
141	1		3	2	1	45	1	0	2	2	3	1	12	0	19.2245	2	1	0	0	1	1	2	0	0	0	0	0	0	0	0	0	0	0		0	0		0		3	0	0	1	1	1	18	1	15	2
154	1		4	2	1	50	2	0	3	2	3	1	2	1	20.5977	2	1	0	0	1	1	2	0	0	0	0	0	0	0	0	0	0	0		0	0		0		3	0	0	1	1	1	20	1	10	2
158	1		4	1	1	70	4	1	5	2	1	0	10	0	17.7207	1	2	0	0	1	1	2	0	0	0	0	0	0	0	0	0	0	0		0	0		0		3	0	0	2	1	2	22	2	7	1
163	1		11	2	1	50	2	0	3	2	1	0	5	1	16.7253	1	2	0	0	1	1	2	0	0	0	0	0	0	0	0	0	0	0		0	0		0		3	0	0	1	1	1	20	1	15	2
168	1		4	1	1	60	3	1	4	2	4	1	11	0	23.297	2	1	0	0	1	1	2	0	0	0	0	0	0	0	0	0	0	0		0	0		0		3	0	0	2	1	1	19	1	8	1
171	0	1			1	39	1	0	1	2	4	1	3	1	22.8979	2	1	1	1	0	2	1	1	1	16	2	23	2	174.896	6.9	1	10	1	3	1	0	0	0	0	0	0	0	0	0	0	0	0		0
176	0	5			2	75	4	1	5	2	5	1	12	0	27.6727	3	3	1	1	0	2	1	1	1	31	3	42	3	1283.58	8.4	2	60	2	2	1	1	1	1	0	0	0	0	0	0	0	0	0		0
181	0	1			1	46	1	0	2	2	3	1	2	1	23.756	2	1	1	1	0	2	1	1	1	14	1	32	2	283.889	22.4	1	5	1	7	2	0	0	0	0	0	0	0	0	0	0	0	0		0
182	0	1			2	60	3	1	4	2	1	0	12	0	24.6915	2	1	1	1	0	2	1	1	1	16	2	44	3	1672.92	44	2	15	2	10	2	0	0	0	0	0	0	0	0	0	0	0	0		0
183	0	3			2	46	1	0	2	2	6	1	2	1	21.7428	2	1	1	1	0	2	1	1	1	20	2	26	2	461.319	18.2	1	10	1	7	2	0	0	0	0	0	0	0	0	0	0	0	0		0
186	0	2			1	75	4	1	5	2	1	0	13	0	21.948	2	1	1	1	0	2	1	1	1	20	2	55	3	348.524	27.5	1	5	1	5	1	0	0	0	0	0	0	0	0	0	0	0	0		0
188	0	6			2	82	4	1	5	2	1	0	13	0	25.6559	3	3	1	1	0	2	1	1	1	18	2	64	3	1622.22	64	2	10	1	10	2	0	0	0	0	0	0	0	0	0	0	0	0		0
191	0	6			2	45	1	0	2	2	1	0	10	0	24.2368	2	1	1	1	0	2	1	1	1	25	2	20	1	76.0417	6	1	5	1	3	1	0	0	0	0	0	0	0	0	0	0	0	0		0
197	0	8			2	49	1	0	2	2	1	0	3	1	17.2629	1	2	1	1	0	2	1	1	1	14	1	35	2	1064.58	28	2	15	2	8	2	0	0	0	0	0	0	0	0	0	0	0	0		0
207	0	3			1	47	1	0	2	2	1	0	5	1	21.8237	2	1	1	1	0	2	1	1	1	15	1	32	2	567.778	22.4	1	10	1	7	2	0	0	0	0	0	0	0	0	0	0	0	0		0
218	0	3			2	60	3	1	4	2	1	0	12	0	20.8968	2	1	1	1	0	2	1	1	1	18	2	42	3	2129.17	42	2	20	2	10	2	0	0	0	0	0	0	0	0	0	0	0	0		0
220	0	1			1	56	2	1	3	2	5	1	1	1	18.4712	1	2	1	1	0	2	1	1	1	41	3	15	1	3421.88	30	2	45	2	20	2	0	0	0	0	0	0	0	0	0	0	0	0		0
221	0	1			1	53	2	0	3	2	2	1	3	1	23.7904	2	1	1	1	0	2	1	1	1	23	2	30	2	456.25	12	1	15	2	4	1	0	0	0	0	0	0	0	0	0	0	0	0		0
222	0	1			1	54	2	0	3	2	3	1	2	1	23.7907	2	1	1	1	0	2	1	1	1	15	1	39	2	494.271	19.5	1	10	1	5	1	0	0	0	0	0	0	0	0	0	0	0	0		0
227	0	6			1	88	4	1	5	2	1	0	13	0	18.4729	1	2	1	1	0	2	1	1	1	30	3	58	3	735.069	58	1	5	1	10	2	0	0	0	0	0	0	0	0	0	0	0	0		0
233	0	1			2	55	2	1	3	2	2	1	2	1	23.5157	2	1	1	1	0	2	1	1	1	20	2	35	2	443.576	17.5	1	10	1	5	1	0	0	0	0	0	0	0	0	0	0	0	0		0
236	0	2			2	60	3	1	4	2	1	0	12	0	25.3183	3	3	1	1	0	2	1	1	1	18	2	42	3	319.375	12.6	1	10	1	3	1	0	0	0	0	0	0	0	0	0	0	0	0		0
237	0	1			2	55	2	1	3	2	1	0	10	0	20.5977	2	1	1	1	0	2	1	1	1	18	2	37	2	375.139	14.8	1	10	1	4	1	0	0	0	0	0	0	0	0	0	0	0	0		0
242	0	6			2	78	4	1	5	2	1	0	11	0	17.772	1	2	1	1	0	2	1	1	1	20	2	58	3	735.069	29	1	10	1	5	1	0	0	0	0	0	0	0	0	0	0	0	0		0
246	0	1			2	55	2	1	3	2	1	0	10	0	21.4827	2	1	1	1	0	2	1	1	1	20	2	35	2	133.073	10.5	1	5	1	3	1	0	0	0	0	0	0	0	0	0	0	0	0		0
247	0	5			1	55	2	1	3	2	1	0	5	1	21.2568	2	1	1	1	0	2	1	1	1	20	2	35	2	709.722	28	1	10	1	8	2	0	0	0	0	0	0	0	0	0	0	0	0		0
254	0	1			2	48	1	0	2	2	1	0	10	0	22.7556	2	1	1	1	0	2	1	1	1	25	2	23	2	174.896	11.5	1	6	1	5	1	0	0	0	0	0	0	0	0	0	0	0	0		0
256	0	2			2	52	2	0	3	2	3	1	12	0	23.6309	2	1	1	1	0	2	1	1	1	17	2	35	2	3548.61	140	2	10	1	40	2	0	0	0	0	0	0	0	0	0	0	0	0		0
262	0	1			2	55	2	1	3	2	1	0	10	0	26.0084	3	3	1	1	0	2	1	1	1	40	3	15	1	133.073	7.5	1	7	1	5	1	0	0	0	0	0	0	0	0	0	0	0	0		0
264	0	2			2	51	2	0	3	2	1	0	10	0	22.4468	2	1	1	1	0	2	1	1	1	12	1	39	2	1037.97	27.3	2	15	2	7	2	0	0	0	0	0	0	0	0	0	0	0	0		0
266	0	6			2	55	2	1	3	2	1	0	10	0	30.7282	3	3	1	1	0	2	1	1	1	50	3	5	1	101.389	2	1	20	2	4	1	0	0	0	0	0	0	0	0	0	0	0	0		0
268	0	3			2	50	2	0	3	2	2	1	10	0	20.8998	2	1	1	1	0	2	1	1	1	17	2	33	2	334.583	26.4	1	5	1	8	2	0	0	0	0	0	0	0	0	0	0	0	0		0
269	0	1			1	45	1	0	2	2	5	1	3	1	20.4048	2	1	1	1	0	2	1	1	1	15	1	30	2	760.417	30	1	10	1	10	2	0	0	0	0	0	0	0	0	0	0	0	0		0
275	0	6			2	40	1	0	2	2	4	1	10	0	23.8262	2	1	1	1	0	2	1	1	1	39	3	1	1	5.06944	0.4	1	5	1	4	1	0	0	0	0	0	0	0	0	0	0	0	0		0
308	0	1			1	70	4	1	5	2	2	1	3	1	23.5941	2	1	1	1	0	2	1	1	1	25	2	45	3	570.312	22.5	1	10	1	5	1	0	0	0	0	0	0	0	0	0	0	0	0		0
315	0	2			2	32	1	0	1	2	2	1	10	0	19.3962	2	1	1	1	0	2	1	1	1	25	2	7	1	88.7153	3.5	1	10	1	5	1	0	0	0	0	0	0	0	0	0	0	0	0		0
316	0	1			2	45	1	0	2	2	3	1	10	0	21.9654	2	1	1	1	0	2	1	1	1	25	2	20	1	76.0417	6	1	5	1	3	1	0	0	0	0	0	0	0	0	0	0	0	0		0
327	0	3			1	70	4	1	5	2	1	0	10	0	19.9203	2	1	1	1	0	2	1	1	1	20	2	50	3	190.104	15	1	5	1	3	1	0	0	0	0	0	0	0	0	0	0	0	0		0
331	0	1			2	50	2	0	3	2	1	0	10	0	21.7694	2	1	1	1	0	2	1	1	1	35	3	15	1	550.035	10.5	1	10	1	7	2	1	1	2	0	0	0	0	0	0	0	0	0		0
337	0	3			1	55	2	1	3	2	5	1	5	1	21.948	2	1	1	1	0	2	1	1	1	20	2	35	2	887.153	35	1	10	1	10	2	0	0	0	0	0	0	0	0	0	0	0	0		0
352	0	3			2	47	1	0	2	2	3	1	10	0	30.6093	3	3	1	1	0	2	1	1	1	44	3	3	1	9.125	1.8	1	2	1	6	2	0	0	0	0	0	0	0	0	0	0	0	0		0
355	0	1			2	56	2	1	3	2	1	0	10	0	23.5157	2	1	1	1	0	2	1	1	1	18	2	38	2	288.958	11.4	1	10	1	3	1	0	0	0	0	0	0	0	0	0	0	0	0		0
356	0	3			1	45	1	0	2	2	3	1	3	1	23.1724	2	1	1	1	0	2	1	1	1	40	3	5	1	63.3681	2.5	1	10	1	5	1	0	0	0	0	0	0	0	0	0	0	0	0		0
360	0	1			2	55	2	1	3	2	1	0	12	0	23.1724	2	1	1	1	0	2	1	1	1	18	2	37	2	1406.77	37	2	15	2	10	2	0	0	0	0	0	0	0	0	0	0	0	0		0
361	0	1			2	58	2	1	3	2	1	0	10	0	21.4643	2	1	1	1	0	2	1	1	1	18	2	40	2	405.556	32	1	5	1	8	2	0	0	0	0	0	0	0	0	0	0	0	0		0
364	0	3			1	34	1	0	1	2	3	1	2	1	26.9626	3	3	1	1	0	2	1	1	1	15	1	19	1	385.278	19	1	8	1	10	2	0	0	0	0	0	0	0	0	0	0	0	0		0
368	0	1			2	70	4	1	5	2	2	1	10	0	21.8559	2	1	1	1	0	2	1	1	1	25	2	45	3	570.312	22.5	1	10	1	5	1	0	0	0	0	0	0	0	0	0	0	0	0		0
391	0	3			2	48	1	0	2	2	1	0	10	0	18.4729	1	2	1	1	0	2	1	1	1	22	2	26	2	329.514	13	1	10	1	5	1	0	0	0	0	0	0	0	0	0	0	0	0		0
393	0	2			1	41	1	0	2	1	1	0	5	1	20.9823	2	1	1	1	0	2	1	1	1	14	1	27	2	239.531	13.5	1	7	1	5	1	0	0	0	0	0	0	0	0	0	0	0	0		0
399	0	2			2	48	1	0	2	2	6	1	10	0	23.7368	2	1	1	1	0	2	1	1	1	40	3	8	1	30.4167	2.4	1	5	1	3	1	0	0	0	0	0	0	0	0	0	0	0	0		0
401	0	4			2	41	1	0	2	2	5	1	10	0	23.6183	2	1	1	1	0	2	1	1	1	35	3	6	1	15.2083	1.2	1	5	1	2	1	0	0	0	0	0	0	0	0	0	0	0	0		0
407	0	1			1	60	3	1	4	2	1	0	3	1	21.1437	2	1	1	1	0	2	1	1	1	25	2	35	2	133.073	10.5	1	5	1	3	1	0	0	0	0	0	0	0	0	0	0	0	0		0
408	0	2			1	65	3	1	4	2	1	0	5	1	21.948	2	1	1	1	0	2	1	1	1	25	2	40	2	1013.89	40	2	10	1	10	2	0	0	0	0	0	0	0	0	0	0	0	0		0
418	0	6			1	62	3	1	4	2	1	0	5	1	21.948	2	1	2	1	0	2	1	1	1	35	3	25	2	63.3681	5	1	5	1	2	1	0	0	0	2	1	0	0	0	0	0	0	0		0
420	0	6			2	60	3	1	4	2	2	1	3	1	24.8855	2	1	1	1	0	2	1	1	1	25	2	35	2	88.7153	7	1	5	1	2	1	0	0	0	0	0	0	0	0	0	0	0	0		0
421	0	1			1	45	1	0	2	2	1	0	3	1	24.5086	2	1	1	1	0	2	1	1	1	20	2	25	2	126.736	5	1	10	1	2	1	0	0	0	0	0	0	0	0	0	0	0	0		0
428	0	3			1	48	1	0	2	1	1	0	7	1	24.129	2	1	1	1	0	2	1	1	1	18	2	30	2	479.062	27	1	7	1	9	2	0	0	0	0	0	0	0	0	0	0	0	0		0
445	0	1			2	60	3	1	4	2	1	0	10	0	22.6736	2	1	1	1	0	2	1	1	1	25	2	35	2	88.7153	7	1	5	1	2	1	0	0	0	0	0	0	0	0	0	0	0	0		0
456	0	1			2	62	3	1	4	2	1	0	10	0	25.2467	3	3	1	1	0	2	1	1	1	18	2	44	3	5018.75	66	2	30	2	15	2	0	0	0	0	0	0	0	0	0	0	0	0		0
460	0	1			1	45	1	0	2	2	6	1	1	1	20.204	2	1	1	1	0	2	1	1	1	15	1	30	2	380.208	15	1	10	1	5	1	0	0	0	0	0	0	0	0	0	0	0	0		0
471	0	3			1	35	1	0	1	2	6	1	2	1	23.7368	2	1	1	1	0	2	1	1	1	20	2	15	1	114.062	4.5	1	10	1	3	1	0	0	0	0	0	0	0	0	0	0	0	0		0
472	0	1			1	40	1	0	2	2	3	1	1	1	21.9709	2	1	1	1	0	2	1	1	1	18	2	22	2	139.41	11	1	5	1	5	1	0	0	0	0	0	0	0	0	0	0	0	0		0
477	0	3			1	65	3	1	4	2	3	1	11	0	22.6739	2	1	1	1	0	2	1	1	1	20	2	45	3	1140.62	45	2	10	1	10	2	0	0	0	0	0	0	0	0	0	0	0	0		0
482	0	6			1	53	2	0	3	2	1	0	5	1	17.7543	1	2	1	1	0	2	1	1	1	15	1	38	2	240.799	19	1	5	1	5	1	0	0	0	0	0	0	0	0	0	0	0	0		0
486	0	1			2	55	2	1	3	2	3	1	10	0	25.1933	3	3	1	1	0	2	1	1	1	18	2	37	2	281.354	37	1	3	1	10	2	0	0	0	0	0	0	0	0	0	0	0	0		0
503	0	6			2	60	3	1	4	2	1	0	10	0	20.1973	2	1	1	1	0	2	1	1	1	18	2	42	3	212.917	8.4	1	10	1	2	1	0	0	0	0	0	0	0	0	0	0	0	0		0
2	1		3	2	2	40	1	0	2	2	1	0	10	0	26.5604	3	3	1	1	0	2	1	1	1	17	2	23	2	437.24	11.5	1	15	2	5	1	0	0	0	0	0	0	0	0	0	0	0	0		0
4	1		3	2	2	40	1	0	2	2	1	0	10	0	19.9203	2	1	1	1	0	2	1	1	1	24	2	15	1	304.167	7.5	1	10	1	5	1	1	1	1	0	0	0	0	0	0	0	0	0		0
6	1		3	2	2	52	2	0	3	2	1	0	10	0	31.4306	3	3	1	1	0	2	1	1	1	19	2	32	2	648.889	25.6	1	5	1	8	2	1	1	2	0	0	0	0	0	0	0	0	0		0
8	1		4	1	2	65	3	1	4	2	1	0	10	0	18.8946	2	1	1	1	0	2	1	1	1	30	3	35	2	2661.46	52.5	2	10	1	15	2	1	1	2	0	0	0	0	0	0	0	0	0		0
10	1		3	1	2	60	3	1	4	2	2	1	10	0	18.3048	1	2	1	1	0	2	1	1	1	25	2	35	2	887.153	35	1	10	1	10	2	0	0	0	0	0	0	0	0	0	0	0	0		0
12	1		3	1	2	60	3	1	4	2	1	0	12	0	19.8397	2	1	1	1	0	2	1	1	1	18	2	42	3	1916.25	50.4	2	15	2	12	2	0	0	0	0	0	0	0	0	0	0	0	0		0
17	1		4	1	2	50	2	0	3	2	5	1	10	0	24.2368	2	1	1	1	0	2	1	1	1	30	3	20	1	253.472	20	1	5	1	10	2	0	0	0	0	0	0	0	0	0	0	0	0		0
20	1		12	1	2	30	1	0	1	2	3	1	10	0	21.4827	2	1	1	1	0	2	1	1	1	20	2	10	1	126.736	5	1	10	1	5	1	0	0	0	0	0	0	0	0	0	0	0	0		0
22	1		2	1	2	30	1	0	1	2	2	1	10	0	20.7841	2	1	1	1	0	2	1	1	1	15	1	15	1	304.167	12	1	10	1	8	2	0	0	0	0	0	0	0	0	0	0	0	0		0
25	1		4	1	1	42	1	0	2	2	3	1	7	1	18.8812	2	1	1	1	0	2	1	1	1	37	3	5	1	76.0417	6	1	5	1	12	2	0	0	0	0	0	0	0	0	0	0	0	0		0
30	1		12	1	1	92	4	1	5	2	1	0	13	0	21.8559	2	1	1	1	0	2	1	1	1	25	2	67	3	1358.61	53.6	2	10	1	8	2	0	0	0	0	0	0	0	0	0	0	0	0		0
34	1		1	2	2	50	2	0	3	2	1	0	10	0	17.3831	1	2	1	1	0	2	1	1	1	35	3	15	1	684.375	9	1	30	2	6	2	0	0	0	0	0	0	0	0	0	0	0	0		0
36	1		4	1	2	45	1	0	2	2	1	0	10	0	21.162	2	1	1	1	0	2	1	1	1	32	3	13	1	296.562	7.8	1	15	2	6	2	0	0	0	0	0	0	0	0	0	0	0	0		0
42	1		3	2	2	70	4	1	5	2	1	0	13	0	17.0952	1	2	2	1	0	2	1	1	1	18	2	42	3	1916.25	50.4	2	15	2	12	2	0	0	0	10	1	0	0	0	0	0	0	0		0
43	1		12	1	1	50	2	0	3	2	1	0	10	0	25.558	3	3	1	1	0	2	1	1	1	10	1	40	2	2281.25	60	2	15	2	15	2	0	0	0	0	0	0	0	0	0	0	0	0		0
44	1		12	1	1	50	2	0	3	2	4	1	6	1	23.6571	2	1	1	1	0	2	1	1	1	24	2	26	2	98.8542	7.8	1	5	1	3	1	0	0	0	0	0	0	0	0	0	0	0	0		0
45	1		1	2	1	60	3	1	4	2	4	1	5	1	23.777	2	1	1	1	0	2	1	1	1	25	2	35	2	221.788	17.5	1	5	1	5	1	0	0	0	0	0	0	0	0	0	0	0	0		0
47	1		3	2	2	70	4	1	5	2	1	0	10	0	20.1973	2	1	1	1	0	2	1	1	1	30	3	40	2	1825	12	2	60	2	3	1	0	0	0	0	0	0	0	0	0	0	0	0		0
48	1		11	3	2	40	1	0	2	2	1	0	6	1	26.8304	3	3	1	1	0	2	1	1	1	17	2	23	2	122.427	6.9	1	7	1	3	1	0	0	0	0	0	0	0	0	0	0	0	0		0
60	1		3	1	2	35	1	0	1	2	3	1	10	0	29.6462	3	3	1	1	0	2	1	1	1	15	1	20	1	1825	60	2	12	2	30	2	0	0	0	0	0	0	0	0	0	0	0	0		0
61	1		3	2	1	60	3	1	4	2	4	1	5	1	20.7841	2	1	1	1	0	2	1	1	1	20	2	40	2	506.944	20	1	10	1	5	1	0	0	0	0	0	0	0	0	0	0	0	0		0
62	1		3	1	2	80	4	1	5	2	3	1	13	0	17.3116	1	2	1	1	0	2	1	1	1	15	1	65	3	14828.1	97.5	2	30	2	15	2	1	1	2	0	0	0	0	0	0	0	0	0		0
65	1		4	2	2	70	4	1	5	2	1	0	10	0	21.2874	2	1	1	1	0	2	1	1	1	18	2	52	3	5931.25	78	2	30	2	15	2	0	0	0	0	0	0	0	0	0	0	0	0		0
67	1		4	1	2	45	1	0	2	2	3	1	6	1	17.3697	1	2	1	1	0	2	1	1	1	25	2	20	1	608.333	24	1	10	1	12	2	0	0	0	0	0	0	0	0	0	0	0	0		0
68	1		4	1	1	45	1	0	2	2	4	1	3	1	16.7584	1	2	1	1	0	2	1	1	1	17	2	28	2	354.861	14	1	10	1	5	1	0	0	0	0	0	0	0	0	0	0	0	0		0
71	1		3	1	2	50	2	0	3	2	1	0	10	0	19.5297	2	1	1	1	0	2	1	1	1	18	2	32	2	1460	38.4	2	15	2	12	2	0	0	0	0	0	0	0	0	0	0	0	0		0
72	1		12	1	2	45	1	0	2	2	3	1	10	0	19.1391	2	1	1	1	0	2	1	1	1	18	2	27	2	1026.56	40.5	2	10	1	15	2	0	0	0	0	0	0	0	0	0	0	0	0		0
73	1		4	1	2	45	1	0	2	2	1	0	10	0	17.1087	1	2	1	1	0	2	1	1	1	20	2	25	2	506.944	20	1	10	1	8	2	0	0	0	0	0	0	0	0	0	0	0	0		0
74	1		11	1	2	50	2	0	3	2	1	0	3	1	20.5576	2	1	1	1	0	2	1	1	1	20	2	30	2	684.375	27	1	10	1	9	2	0	0	0	0	0	0	0	0	0	0	0	0		0
75	1		12	1	1	60	3	1	4	2	2	1	3	1	15.3568	1	2	1	1	0	2	1	1	1	20	2	40	2	1520.83	60	2	10	1	15	2	0	0	0	0	0	0	0	0	0	0	0	0		0
76	1		11	1	2	50	2	0	3	2	1	0	10	0	17.9242	1	2	1	1	0	2	1	1	1	20	2	30	2	608.333	24	1	10	1	8	2	0	0	0	0	0	0	0	0	0	0	0	0		0
77	1		3	1	1	60	3	1	4	2	1	0	3	1	15.965	1	2	1	1	0	2	1	1	1	25	2	35	2	887.153	35	1	10	1	10	2	0	0	0	0	0	0	0	0	0	0	0	0		0
78	1		4	1	1	40	1	0	2	2	1	0	5	1	18.29	1	2	1	1	0	2	1	1	1	18	2	22	2	446.111	17.6	1	10	1	8	2	0	0	0	0	0	0	0	0	0	0	0	0		0
79	1		4	1	1	40	1	0	2	2	5	1	3	1	18.3048	1	2	1	1	0	2	1	1	1	16	2	24	2	608.333	24	1	10	1	10	2	0	0	0	0	0	0	0	0	0	0	0	0		0
91	1		12	2	2	50	2	0	3	2	1	0	10	0	17.0054	1	2	1	1	0	2	1	1	1	18	2	32	2	259.556	12.8	1	8	1	4	1	0	0	0	0	0	0	0	0	0	0	0	0		0
94	1		12	2	1	50	2	0	3	2	5	1	3	1	19.3683	2	1	1	1	0	2	1	1	1	20	2	30	2	912.5	36	1	10	1	12	2	0	0	0	0	0	0	0	0	0	0	0	0		0
95	1		4	1	2	35	1	0	1	2	2	1	10	0	17.2282	1	2	1	1	0	2	1	1	1	20	2	15	1	190.104	7.5	1	10	1	5	1	0	0	0	0	0	0	0	0	0	0	0	0		0
99	1		3	1	2	55	2	1	3	2	1	0	10	0	17.5767	1	2	2	1	0	2	1	1	1	18	2	34	2	603.264	23.8	1	10	1	7	2	0	0	0	3	1	0	0	0	0	0	0	0		0
101	1		3	1	1	70	4	1	5	2	1	0	11	0	16.8283	1	2	1	1	0	2	1	1	1	26	3	44	3	390.347	22	1	7	1	5	1	0	0	0	0	0	0	0	0	0	0	0	0		0
102	1		8	1	1	45	1	0	2	2	1	0	7	1	15.6397	1	2	1	1	0	2	1	1	1	19	2	26	2	263.611	10.4	1	10	1	4	1	0	0	0	0	0	0	0	0	0	0	0	0		0
112	1		12	1	2	60	3	1	4	2	1	0	10	0	21.6396	2	1	1	1	0	2	1	1	1	25	2	35	2	532.292	21	1	10	1	6	2	0	0	0	0	0	0	0	0	0	0	0	0		0
113	1		4	1	2	50	2	0	3	2	1	0	13	0	19.2278	2	1	1	1	0	2	1	1	1	18	2	32	2	6615.62	80	2	30	2	25	2	1	1	2	0	0	0	0	0	0	0	0	0		0
114	1		3	1	1	65	3	1	4	2	1	0	10	0	18.023	1	2	1	1	0	2	1	1	1	18	2	47	3	1786.98	47	2	15	2	10	2	0	0	0	0	0	0	0	0	0	0	0	0		0
116	1		12	1	1	55	2	1	3	2	5	1	3	1	21.2164	2	1	1	1	0	2	1	1	1	20	2	35	2	177.431	35	1	2	1	10	2	0	0	0	0	0	0	0	0	0	0	0	0		0
117	1		3	1	2	55	2	1	3	2	1	0	10	0	14.0657	1	2	1	1	0	2	1	1	1	20	2	35	2	106.458	14	1	3	1	4	1	0	0	0	0	0	0	0	0	0	0	0	0		0
118	1		3	2	2	55	2	1	3	2	1	0	10	0	29.0403	3	3	2	1	0	2	1	1	1	15	1	35	2	1216.67	28	2	10	1	8	2	1	1	2	5	1	0	0	0	0	0	0	0		0
120	1		1	1	1	52	2	0	3	2	1	0	2	1	20.0139	2	1	1	1	0	2	1	1	1	25	2	27	2	102.656	13.5	1	3	1	5	1	0	0	0	0	0	0	0	0	0	0	0	0		0
121	1		12	1	1	52	2	0	3	2	3	1	3	1	22.2957	2	1	1	1	0	2	1	1	1	18	2	34	2	689.444	27.2	1	10	1	8	2	0	0	0	0	0	0	0	0	0	0	0	0		0
122	1		3	2	1	45	1	0	2	2	1	0	10	0	26.1472	3	3	1	1	0	2	1	1	1	20	2	25	2	63.3681	5	1	5	1	2	1	0	0	0	0	0	0	0	0	0	0	0	0		0
123	1		3	2	2	70	4	1	5	2	1	0	10	0	19.3735	2	1	1	1	0	2	1	1	1	40	3	30	2	1710.94	45	2	15	2	15	2	0	0	0	0	0	0	0	0	0	0	0	0		0
125	1		10	1	2	50	2	0	3	2	1	0	10	0	34.7629	3	3	1	1	0	2	1	1	1	35	3	15	1	57.0312	4.5	1	5	1	3	1	0	0	0	0	0	0	0	0	0	0	0	0		0
126	1		4	1	1	52	2	0	3	2	1	0	5	1	18.8946	2	1	1	1	0	2	1	1	1	20	2	32	2	129.778	12.8	1	4	1	4	1	0	0	0	0	0	0	0	0	0	0	0	0		0
127	1		4	1	2	45	1	0	2	2	4	1	10	0	26.6605	3	3	1	1	0	2	1	1	1	32	3	13	1	65.9028	5.2	1	5	1	4	1	0	0	0	0	0	0	0	0	0	0	0	0		0
131	1		4	2	2	55	2	1	3	2	2	1	10	0	19.0836	2	1	1	1	0	2	1	1	1	20	2	35	2	2129.17	28	2	30	2	8	2	0	0	0	0	0	0	0	0	0	0	0	0		0
133	1		4	2	2	56	2	1	3	2	1	0	13	0	19.692	2	1	1	1	0	2	1	1	1	18	2	38	2	963.194	38	1	10	1	10	2	0	0	0	0	0	0	0	0	0	0	0	0		0
134	1		3	2	1	60	3	1	4	2	1	0	3	1	23.4533	2	1	1	1	0	2	1	1	1	18	2	42	3	3193.75	42	2	30	2	10	2	0	0	0	0	0	0	0	0	0	0	0	0		0
137	1		1	2	2	55	2	1	3	2	1	0	10	0	17.9673	1	2	1	1	0	2	1	1	1	20	2	35	2	3105.03	70	2	15	2	20	2	1	1	2	0	0	0	0	0	0	0	0	0		0
138	1		4	1	2	45	1	0	2	2	1	0	10	0	21.8131	2	1	1	1	0	2	1	1	1	27	3	18	1	91.25	3.6	1	10	1	2	1	0	0	0	0	0	0	0	0	0	0	0	0		0
139	1		3	2	2	70	4	1	5	2	1	0	13	0	19.0836	2	1	1	1	0	2	1	1	1	25	2	45	3	1710.94	45	2	15	2	10	2	0	0	0	0	0	0	0	0	0	0	0	0		0
140	1		3	2	2	52	2	0	3	2	1	0	10	0	23.5871	2	1	1	1	0	2	1	1	1	16	2	36	2	2190	43.2	2	20	2	12	2	0	0	0	0	0	0	0	0	0	0	0	0		0
144	1		3	1	2	45	1	0	2	2	1	0	7	1	26.6341	3	3	1	1	0	2	1	1	1	15	1	30	2	304.167	24	1	5	1	8	2	0	0	0	0	0	0	0	0	0	0	0	0		0
151	1		4	2	2	80	4	1	5	2	1	0	10	0	18.3918	1	2	1	1	0	2	1	1	1	30	3	50	3	1901.04	75	2	10	1	15	2	0	0	0	0	0	0	0	0	0	0	0	0		0
152	1		1	1	2	50	2	0	3	2	1	0	10	0	19.5703	2	1	1	1	0	2	1	1	1	25	2	25	2	950.521	12.5	1	30	2	5	1	0	0	0	0	0	0	0	0	0	0	0	0		0
157	1		3	1	2	60	3	1	4	2	1	0	10	0	15.7539	1	2	1	1	0	2	1	1	1	15	1	45	3	1197.66	31.5	2	15	2	7	2	0	0	0	0	0	0	0	0	0	0	0	0		0
161	1		4	0	2	55	2	1	3	2	1	0	10	0	26.3541	3	3	1	1	0	2	1	1	1	16	2	39	2	1186.25	46.8	2	10	1	12	2	0	0	0	0	0	0	0	0	0	0	0	0		0
162	1		12	1	2	60	3	1	4	2	1	0	10	0	17.3116	1	2	1	1	0	2	1	1	1	15	1	45	3	912.5	36	1	10	1	8	2	0	0	0	0	0	0	0	0	0	0	0	0		0
164	1		3	1	2	60	3	1	4	2	1	0	10	0	18.4729	1	2	1	1	0	2	1	1	1	20	2	40	2	1013.89	40	2	10	1	10	2	0	0	0	0	0	0	0	0	0	0	0	0		0
165	1		3	1	2	60	3	1	4	2	1	0	10	0	19.9203	2	1	1	1	0	2	1	1	1	18	2	42	3	532.292	42	1	5	1	10	2	0	0	0	0	0	0	0	0	0	0	0	0		0
166	1		4	1	2	75	4	1	5	2	1	0	10	0	22.6544	2	1	1	1	0	2	1	1	1	18	2	57	3	2600.62	68.4	2	15	2	12	2	0	0	0	0	0	0	0	0	0	0	0	0		0
167	1		3	1	2	50	2	0	3	2	4	1	10	0	15.8187	1	2	1	1	0	2	1	1	1	20	2	30	2	532.292	21	1	10	1	7	2	0	0	0	0	0	0	0	0	0	0	0	0		0
178	0	6			1	60	3	1	4	2	4	1	3	1	27.1203	3	3	2	1	0	2	1	1	1	20	2	20	1	91.25	6	1	6	1	3	1	0	0	0	20	2	0	0	0	0	0	0	0		0
189	0	9			2	89	4	1	5	2	1	0	10	0	20.8713	2	1	2	1	0	2	1	1	1	14	1	48	3	425.833	24	1	7	1	5	1	0	0	0	27	2	0	0	0	0	0	0	0		0
190	0	9			2	86	4	1	5	2	1	0	10	0	26.1124	3	3	2	1	0	2	1	1	1	26	3	34	2	344.722	17	1	8	1	5	1	0	0	0	26	2	0	0	0	0	0	0	0		0
204	0	6			2	50	2	0	3	2	1	0	10	0	20.1973	2	1	2	1	0	2	1	1	1	15	1	10	1	253.472	10	1	10	1	10	2	0	0	0	25	2	0	0	0	0	0	0	0		0
216	0	1			2	67	3	1	4	2	5	1	11	0	23.0369	2	1	2	1	0	2	1	1	1	18	2	37	2	375.139	14.8	1	10	1	4	1	0	0	0	12	2	0	0	0	0	0	0	0		0
223	0	1			2	53	2	0	3	2	1	0	10	0	20.5654	2	1	2	1	0	2	1	1	1	14	1	29	2	588.056	23.2	1	10	1	8	2	0	0	0	10	1	0	0	0	0	0	0	0		0
253	0	1			1	58	2	1	3	2	2	1	7	1	23.9626	2	1	2	1	0	2	1	1	1	24	2	24	2	486.667	19.2	1	10	1	8	2	0	0	0	10	1	0	0	0	0	0	0	0		0
273	0	1			2	74	4	1	5	2	1	0	10	0	20.5654	2	1	2	1	0	2	1	1	1	14	1	44	3	557.639	22	1	10	1	5	1	0	0	0	16	2	0	0	0	0	0	0	0		0
286	0	3			2	68	3	1	4	2	1	0	10	0	22.2979	2	1	2	1	0	2	1	1	1	15	1	27	2	342.188	13.5	1	10	1	5	1	0	0	0	26	2	0	0	0	0	0	0	0		0
290	0	1			2	70	4	1	5	2	2	1	10	0	28.2664	3	3	2	1	0	2	1	1	1	23	2	25	2	475.26	12.5	1	15	2	5	1	0	0	0	22	2	0	0	0	0	0	0	0		0
294	0	6			1	70	4	1	5	2	1	0	13	0	23.1622	2	1	2	1	0	2	1	1	1	20	2	45	3	1140.62	45	2	10	1	10	2	0	0	0	5	1	0	0	0	0	0	0	0		0
326	0	7			2	72	4	1	5	2	1	0	10	0	19.8394	2	1	2	1	0	2	1	1	1	25	2	40	2	152.083	12	1	5	1	3	1	0	0	0	7	1	0	0	0	0	0	0	0		0
328	0	1			1	90	4	1	5	2	1	0	13	0	19.5297	2	1	2	1	0	2	1	1	1	28	3	47	3	833.924	32.9	1	10	1	7	2	0	0	0	15	2	0	0	0	0	0	0	0		0
329	0	3			1	92	4	1	5	2	1	0	13	0	19.1875	2	1	2	1	0	2	1	1	1	20	2	50	3	633.681	25	1	10	1	5	1	0	0	0	22	2	0	0	0	0	0	0	0		0
346	0	3			2	55	2	1	3	2	1	0	10	0	23.8035	2	1	2	1	0	2	1	1	1	15	1	30	2	2281.25	30	2	30	2	10	2	0	0	0	10	1	0	0	0	0	0	0	0		0
365	0	1			2	70	4	1	5	2	2	1	10	0	22.0606	2	1	2	1	0	2	1	1	1	22	2	33	2	175.656	9.9	1	7	1	3	1	0	0	0	15	2	0	0	0	0	0	0	0		0
366	0	1			2	70	4	1	5	2	2	1	10	0	21.4827	2	1	2	1	0	2	1	1	1	20	2	48	3	486.667	19.2	1	10	1	4	1	0	0	0	2	1	0	0	0	0	0	0	0		0
382	0	5			1	53	2	0	3	2	1	0	11	0	23.6874	2	1	2	1	0	2	1	1	1	26	3	12	1	212.917	8.4	1	10	1	7	2	0	0	0	15	2	0	0	0	0	0	0	0		0
395	0	5			2	73	4	1	5	2	1	0	10	0	19.3894	2	1	2	1	0	2	1	1	1	16	2	29	2	110.26	8.7	1	5	1	3	1	0	0	0	28	2	0	0	0	0	0	0	0		0
438	0	1			2	62	3	1	4	2	1	0	10	0	19.8548	2	1	2	1	0	2	1	1	1	17	2	33	2	234.208	13.2	1	7	1	4	1	0	0	0	12	2	0	0	0	0	0	0	0		0
488	0	6			2	79	4	1	5	2	1	0	13	0	21.2072	2	1	2	1	0	2	1	1	1	15	1	45	3	570.312	45	1	5	1	10	2	0	0	0	19	2	0	0	0	0	0	0	0		0
507	0	1			1	60	3	1	4	2	1	0	11	0	21.0335	2	1	2	1	0	2	1	1	1	20	2	20	1	126.736	10	1	5	1	5	1	0	0	0	20	2	0	0	0	0	0	0	0		0
19	1		7	1	2	90	4	1	5	2	1	0	10	0	22.1951	2	1	2	1	0	2	1	1	1	14	1	18	1	980.938	14.4	1	10	1	8	2	1	1	2	58	2	0	0	0	0	0	0	0		0
27	1		3	3	2	65	3	1	4	2	1	0	10	0	25.2317	3	3	2	1	0	2	1	1	1	18	2	37	2	328.247	18.5	1	7	1	5	1	0	0	0	10	1	0	0	0	0	0	0	0		0
28	1		4	2	2	65	3	1	4	2	1	0	10	0	21.6396	2	1	2	1	0	2	1	1	1	33	3	30	2	532.292	21	1	10	1	7	2	0	0	0	2	1	0	0	0	0	0	0	0		0
31	1		3	2	2	40	1	0	2	2	1	0	12	0	21.2983	2	1	1	1	0	2	1	1	1	18	2	22	2	2007.5	26.4	2	30	2	12	2	0	0	0	0	0	0	0	0	0	0	0	0		0
33	1		1	1	1	50	2	0	3	2	5	1	3	1	24.374	2	1	2	1	0	2	1	1	1	25	2	20	1	202.778	16	1	5	1	8	2	0	0	0	5	1	0	0	0	0	0	0	0		0
37	1		12	2	2	55	2	1	3	2	1	0	10	0	13.7939	1	2	2	1	0	2	1	1	1	40	3	10	1	760.417	5	1	30	2	5	1	1	1	2	5	1	0	0	0	0	0	0	0		0
70	1		4	1	2	70	4	1	5	2	1	0	10	0	16.3598	1	2	2	1	0	2	1	1	1	17	2	45	3	1140.62	45	2	10	1	10	2	0	0	0	8	1	0	0	0	0	0	0	0		0
98	1		3	1	2	52	2	0	3	2	2	1	10	0	18.1772	1	2	2	1	0	2	1	1	1	16	2	34	2	413.667	20.4	1	8	1	6	2	0	0	0	2	1	0	0	0	0	0	0	0		0
143	1		4	1	2	70	4	1	5	2	1	0	10	0	23.7039	2	1	2	1	0	2	1	1	1	17	2	23	2	408.09	16.1	1	10	1	7	2	0	0	0	30	2	0	0	0	0	0	0	0		0
184	0	8			1	62	3	1	4	2	6	1	3	1	23.859	2	1	1	1	1	3	3	1	1	10	1	52	3	11862.5	156	2	30	2	30	2	0	0	0	0	0	1	0	2	1	1	30	2	5	1
263	0	6			1	90	4	1	5	2	1	0	13	0	19.9084	2	1	1	1	1	3	3	1	1	30	3	60	3	380.208	30	1	5	1	5	1	0	0	0	0	0	1	0	0	0	0	0	0		0
280	0	6			1	70	4	1	5	2	3	1	5	1	15.0569	1	2	1	1	1	3	3	1	1	40	3	30	2	114.062	9	1	5	1	3	1	0	0	0	0	0	1	1	1	1	2	35	2	10	2
296	0	8			1	35	1	0	1	2	1	0	7	1	19.779	2	1	1	1	1	3	3	1	1	30	3	5	1	57.0312	1.5	1	15	2	3	1	0	0	0	0	0	1	1	1	1	1	30	2	3	1
302	0	1			1	55	2	1	3	2	1	0	5	1	16.8773	1	2	1	1	1	3	3	1	1	28	3	27	2	615.938	16.2	1	15	2	6	2	0	0	0	0	0	1	1	1	1	2	12	1	25	2
324	0	3			1	70	4	1	5	2	2	1	13	0	20.4981	2	1	1	1	1	3	3	1	1	25	2	45	3	171.094	13.5	1	5	1	3	1	0	0	0	0	0	1	1	1	1	1	23	2	10	2
335	0	3			1	68	3	1	4	2	2	1	5	1	20.4848	2	1	1	1	1	3	3	1	1	20	2	48	3	608.333	24	1	10	1	5	1	0	0	0	0	0	1	1	1	1	1	25	2	6	1
412	0	1			1	60	3	1	4	2	1	0	3	1	24.0307	2	1	1	1	1	3	3	1	1	30	3	30	2	380.208	15	1	10	1	5	1	0	0	0	0	0	1	1	1	1	1	20	1	10	2
422	0	2			1	50	2	0	3	2	3	1	3	1	23.0282	2	1	1	1	1	3	3	1	1	25	2	25	2	158.42	12.5	1	5	1	5	1	0	0	0	0	0	1	1	1	1	1	18	1	10	2
485	0	6			1	56	2	1	3	2	6	1	1	1	22.4349	2	1	1	1	1	3	3	1	1	25	2	31	2	392.882	15.5	1	10	1	5	1	0	0	0	0	0	1	1	1	1	1	15	1	10	2
9	1		12	1	1	60	3	1	4	2	1	0	7	1	17.7543	1	2	1	1	1	3	3	1	1	30	3	30	2	304.167	24	1	5	1	8	2	0	0	0	0	0	1	0	2	1	1	20	1	10	2
14	1		3	2	1	45	1	0	2	2	1	0	3	1	23.5333	2	1	1	1	1	3	3	1	1	18	2	27	2	1026.56	27	2	15	2	10	2	0	0	0	0	0	1	1	1	1	1	15	1	15	2
15	1		3	2	1	60	3	1	4	2	2	1	5	1	21.0921	2	1	1	1	1	3	3	1	1	53	3	7	1	425.833	4.2	1	40	2	6	2	0	0	0	0	0	1	0	0	0	0	0	0		0
29	1		6	2	1	50	2	0	3	2	3	1	5	1	19.9111	2	1	1	1	1	3	3	1	1	43	3	7	1	106.458	2.1	1	20	2	3	1	0	0	0	0	0	1	1	1	1	1	40	2	10	2
35	1		3	2	1	48	1	0	2	2	1	0	7	1	25.6061	3	3	1	1	1	3	3	1	1	23	2	25	2	443.576	17.5	1	10	1	7	2	0	0	0	0	0	1	0	2	1	1	27	2	7	1
39	1		3	1	1	36	1	0	1	2	1	0	7	1	19.7662	2	1	2	1	1	3	3	1	1	20	2	15	1	228.125	6	1	15	2	4	1	0	0	0	1	1	1	0	0	0	0	0	0		0
40	1		4	1	1	55	2	1	3	2	3	1	3	1	14.4719	1	2	1	1	1	3	3	1	1	18	2	37	2	1688.12	44.4	2	15	2	12	2	0	0	0	0	0	1	1	1	1	1	18	1	20	2
49	1		10	1	1	50	2	0	3	2	1	0	5	1	13.2905	1	2	1	1	1	3	3	1	1	35	3	15	1	4562.5	15	2	120	2	10	2	0	0	0	0	0	1	1	1	1	1	33	2	6	1
53	1		3	2	1	58	2	1	3	2	3	1	3	1	21.6763	2	1	1	1	1	3	3	1	1	16	2	42	3	3832.5	25.2	2	60	2	6	2	0	0	0	0	0	1	0	0	0	0	0	0		0
55	1		1	2	1	70	4	1	5	2	1	0	3	1	19.8024	2	1	1	1	1	3	3	1	1	20	2	50	3	3802.08	100	2	15	2	20	2	0	0	0	0	0	1	0	2	1	2	15	1	40	2
57	1		1	1	1	55	2	1	3	2	1	0	5	1	21.2568	2	1	1	1	1	3	3	1	1	45	3	10	1	152.083	4	1	15	2	4	1	0	0	0	0	0	1	0	1	1	1	40	2	10	2
81	1		12	1	1	60	3	1	4	2	2	1	3	1	19.725	2	1	1	1	1	3	3	1	1	18	2	42	3	851.667	33.6	1	10	1	8	2	0	0	0	0	0	1	1	1	1	1	20	1	12	2
104	1		3	3	1	52	2	0	3	2	1	0	7	1	15.0626	1	2	1	1	1	3	3	1	1	22	2	30	2	266.146	15	1	7	1	5	1	0	0	0	0	0	1	1	1	1	1	30	2	10	2
106	1		4	2	1	35	1	0	1	2	1	0	3	1	19.1311	2	1	1	1	1	3	3	1	1	30	3	5	1	190.104	7.5	1	10	1	15	2	0	0	0	0	0	1	1	1	1	1	20	1	20	2
110	1		4	1	1	65	3	1	4	2	3	1	3	1	23.0514	2	1	1	1	1	3	3	1	1	25	2	40	2	6083.33	80	2	30	2	20	2	0	0	0	0	0	1	1	1	1	2	25	2	14	2
115	1		1	1	1	55	2	1	3	2	2	1	5	1	22.9641	2	1	1	1	1	3	3	1	1	20	2	35	2	70.9722	7	1	4	1	2	1	0	0	0	0	0	1	0	0	0	0	0	0		0
119	1		4	1	1	50	2	0	3	2	5	1	11	0	24.4641	2	1	1	1	1	3	3	1	1	40	3	10	1	88.7153	7	1	5	1	7	2	0	0	0	0	0	1	0	2	1	1	18	1	6	1
124	1		4	2	1	60	3	1	4	2	1	0	5	1	26.4525	3	3	1	1	1	3	3	1	1	15	1	45	3	1140.62	45	2	10	1	10	2	0	0	0	0	0	1	0	2	1	1	15	1	10	2
129	1		3	2	1	55	2	1	3	2	1	0	7	1	23.4154	2	1	1	1	1	3	3	1	1	28	3	27	2	342.188	13.5	1	10	1	5	1	0	0	0	0	0	1	0	0	0	0	0	0		0
136	1		3	2	1	60	3	1	4	2	1	0	3	1	17.6797	1	2	1	1	1	3	3	1	1	20	2	40	2	3802.08	60	2	25	2	15	2	0	0	0	0	0	1	1	1	1	1	20	1	20	2
169	1		4	1	1	60	3	1	4	2	1	0	7	1	17.3334	1	2	1	1	1	3	3	1	1	19	2	41	3	1091.2	28.7	2	15	2	7	2	0	0	0	0	0	1	0	2	1	2	22	2	8	1
194	0	1			1	55	2	1	3	2	1	0	2	1	27.246	3	3	2	1	1	3	3	1	1	52	3	2	1	76.0417	2	1	15	2	10	2	0	0	0	1	1	1	0	2	1	1	12	1	10	2
226	0	5			1	76	4	1	5	2	3	1	5	1	21.8949	2	1	2	1	1	3	3	1	1	68	3	4	1	25.3472	2	1	5	1	5	1	0	0	0	4	1	1	1	1	1	1	40	2	5	1
240	0	5			1	64	3	1	4	2	2	1	11	0	20.3682	2	1	2	1	1	3	3	1	1	24	2	10	1	141.944	7	1	8	1	7	2	0	0	0	30	2	1	0	2	1	1	24	2	7	1
3	1		4	1	1	55	2	1	3	2	1	0	7	1	24.477	2	1	2	1	1	3	3	1	1	25	2	13	1	263.611	10.4	1	10	1	8	2	0	0	0	17	2	1	0	0	0	0	0	0		0
24	1		4	2	1	70	4	1	5	2	1	0	11	0	25.2602	3	3	2	1	1	3	3	1	1	27	3	33	2	585.521	23.1	1	10	1	7	2	0	0	0	10	1	1	0	0	0	0	0	0		0
69	1		4	1	1	46	1	0	2	2	5	1	3	1	16.5006	1	2	2	1	1	3	3	1	1	18	2	22	2	446.111	17.6	1	10	1	8	2	0	0	0	6	1	1	1	1	1	1	25	2	3	1
82	1		3	1	1	92	4	1	5	2	1	0	11	0	17.3597	1	2	2	1	1	3	3	1	1	17	2	48	3	1460	38.4	2	15	2	8	2	0	0	0	27	2	1	0	0	0	0	0	0		0
156	1		3	2	1	48	1	0	2	2	1	0	5	1	20.6739	2	1	2	1	1	3	3	1	1	40	3	5	1	152.083	6	1	5	1	12	2	1	1	2	3	1	1	0	2	1	1	20	1	20	2
209	0	9			2	50	2	0	3	2	3	1	12	0	25.2403	3	3	1	1	0	2	1	2	2	42	3	8	1	152.083	4	1	15	2	5	1	0	0	0	0	0	0	0	0	0	0	0	0		0
210	0	2			2	62	3	1	4	2	1	0	10	0	19.3114	2	1	1	1	0	2	1	2	2	15	1	47	3	416.962	32.9	1	5	1	7	2	0	0	0	0	0	0	0	0	0	0	0	0		0
224	0	3			2	50	2	0	3	2	1	0	10	0	26.0746	3	3	1	1	0	2	1	2	2	45	3	5	1	152.083	2	1	30	2	4	1	0	0	0	0	0	0	0	0	0	0	0	0		0
277	0	1			2	50	2	0	3	2	2	1	10	0	27.6986	3	3	1	1	0	2	1	2	2	40	3	10	1	76.0417	3	1	10	1	3	1	0	0	0	0	0	0	0	0	0	0	0	0		0
288	0	6			2	72	4	1	5	2	2	1	3	1	21.948	2	1	1	1	0	2	1	2	2	30	3	42	3	958.125	12.6	1	30	2	3	1	0	0	0	0	0	0	0	0	0	0	0	0		0
334	0	3			2	45	1	0	2	2	2	1	10	0	28.2763	3	3	1	1	0	2	1	2	2	35	3	10	1	50.6944	2	1	10	1	2	1	0	0	0	0	0	0	0	0	0	0	0	0		0
345	0	3			1	65	3	1	4	2	1	0	5	1	21.7288	2	1	1	1	0	2	1	2	2	20	2	45	3	342.188	45	1	3	1	10	2	1	1	1	0	0	0	0	0	0	0	0	0		0
446	0	3			2	72	4	1	5	2	1	0	10	0	25.7511	3	3	1	1	0	2	1	2	2	25	2	47	3	297.83	23.5	1	5	1	5	1	0	0	0	0	0	0	0	0	0	0	0	0		0
18	1		4	1	2	60	3	1	4	2	1	0	3	1	19.5227	2	1	1	1	0	2	1	2	2	18	2	42	3	8303.75	67.2	2	30	2	16	2	1	1	2	0	0	0	0	0	0	0	0	0		0
23	1		4	1	2	55	2	1	3	2	1	0	10	0	27.3619	3	3	1	1	0	2	1	2	2	35	3	20	1	380.208	10	1	15	2	5	1	0	0	0	0	0	0	0	0	0	0	0	0		0
56	1		1	2	2	55	2	1	3	2	1	0	10	0	18.5167	2	1	1	1	0	2	1	2	2	43	3	12	1	228.125	6	1	15	2	5	1	0	0	0	0	0	0	0	0	0	0	0	0		0
63	1		3	2	2	50	2	0	3	2	2	1	10	0	18.1776	1	2	1	1	0	2	1	2	2	30	3	20	1	608.333	24	1	10	1	12	2	0	0	0	0	0	0	0	0	0	0	0	0		0
83	1		1	2	2	48	1	0	2	2	4	1	10	0	16.5618	1	2	1	1	0	2	1	2	2	18	2	30	2	228.125	9	1	10	1	3	1	0	0	0	0	0	0	0	0	0	0	0	0		0
88	1		4	1	2	40	1	0	2	2	4	1	3	1	15.3636	1	2	1	1	0	2	1	2	2	22	2	18	1	228.125	9	1	10	1	5	1	0	0	0	0	0	0	0	0	0	0	0	0		0
92	1		3	1	2	50	2	0	3	2	4	1	10	0	16.3018	1	2	1	1	0	2	1	2	2	18	2	32	2	567.778	22.4	1	10	1	7	2	0	0	0	0	0	0	0	0	0	0	0	0		0
96	1		12	1	1	37	1	0	1	1	6	1	2	1	18.2457	1	2	1	1	0	2	1	2	2	25	2	12	1	45.625	3.6	1	5	1	3	1	0	0	0	0	0	0	0	0	0	0	0	0		0
130	1		3	2	2	45	1	0	2	2	2	1	6	1	29.6567	3	3	1	1	0	2	1	2	2	12	1	33	2	418.229	16.5	1	10	1	5	1	0	0	0	0	0	0	0	0	0	0	0	0		0
145	1		1	1	1	45	1	0	2	2	5	1	1	1	22.7262	2	1	1	1	0	2	1	2	2	25	2	20	1	121.667	6	1	8	1	3	1	0	0	0	0	0	0	0	0	0	0	0	0		0
146	1		11	2	2	60	3	1	4	2	2	1	7	1	22.3588	2	1	1	1	0	2	1	2	2	13	1	47	3	416.962	32.9	1	5	1	7	2	0	0	0	0	0	0	0	0	0	0	0	0		0
159	1		4	1	2	60	3	1	4	2	1	0	10	0	14.7378	1	2	1	1	0	2	1	2	2	15	1	45	3	399.219	31.5	1	5	1	7	2	0	0	0	0	0	0	0	0	0	0	0	0		0
213	0	6			2	68	3	1	4	2	1	0	13	0	35.6467	3	3	2	1	0	2	1	2	2	15	1	45	3	342.188	13.5	1	10	1	3	1	0	0	0	8	1	0	0	0	0	0	0	0		0
215	0	3			2	70	4	1	5	2	2	1	10	0	20.119	2	1	2	1	0	2	1	2	2	20	2	42	3	851.667	33.6	1	10	1	8	2	0	0	0	8	1	0	0	0	0	0	0	0		0
225	0	1			2	69	3	1	4	1	1	0	10	0	20.4818	2	1	2	1	0	2	1	2	2	20	2	22	2	278.819	11	1	10	1	5	1	0	0	0	27	2	0	0	0	0	0	0	0		0
291	0	1			1	53	2	0	3	2	2	1	5	1	27.189	3	3	2	1	0	2	1	2	2	15	1	37	2	468.924	18.5	1	10	1	5	1	0	0	0	1	1	0	0	0	0	0	0	0		0
378	0	2			2	56	2	1	3	2	2	1	10	0	24.0307	2	1	2	1	0	2	1	2	2	20	2	15	1	57.0312	4.5	1	5	1	3	1	0	0	0	21	2	0	0	0	0	0	0	0		0
385	0	1			2	53	2	0	3	2	1	0	10	0	21.8131	2	1	2	1	0	2	1	2	2	16	2	9	1	22.8125	1.8	1	5	1	2	1	0	0	0	28	2	0	0	0	0	0	0	0		0
180	0	7			1	58	2	1	3	2	1	0	5	1	23.3825	2	1	1	1	1	3	3	2	2	28	3	30	2	456.25	18	1	10	1	6	2	0	0	0	0	0	1	0	2	1	1	34	2	6	1
198	0	6			1	62	3	1	4	2	5	1	3	1	28.7198	3	3	1	1	1	3	3	2	2	15	1	47	3	357.396	14.1	1	10	1	3	1	0	0	0	0	0	1	0	2	1	1	30	2	4	1
205	0	3			1	51	2	0	3	2	3	1	3	1	23.1724	2	1	1	1	1	3	3	2	2	49	3	2	1	15.2083	0.6	1	10	1	3	1	0	0	0	0	0	1	0	1	1	1	20	1	9	1
300	0	6			1	55	2	1	3	2	4	1	1	1	25.9858	3	3	1	1	1	3	3	2	2	40	3	15	1	38.0208	3	1	5	1	2	1	0	0	0	0	0	1	0	1	1	1	26	2	6	1
440	0	1			1	50	2	0	3	2	1	0	3	1	23.0282	2	1	1	1	1	3	3	2	2	30	3	20	1	76.0417	6	1	5	1	3	1	0	0	0	0	0	1	0	1	1	1	18	1	8	1
97	1		12	1	1	40	1	0	2	2	5	1	5	1	13.3127	1	2	2	1	1	3	3	2	2	22	2	15	1	266.146	10.5	1	10	1	7	2	0	0	0	3	1	1	0	1	1	2	31	2	8	1
109	1		4	1	1	60	3	1	4	2	2	1	5	1	17.3831	1	2	1	1	1	3	3	2	2	25	2	35	2	1596.88	21	2	30	2	6	2	0	0	0	0	0	1	0	0	0	0	0	0		0
135	1		3	2	1	60	3	1	4	2	1	0	5	1	16.6407	1	2	1	1	1	3	3	2	2	15	1	45	3	2566.41	67.5	2	15	2	15	2	0	0	0	0	0	1	0	1	1	1	15	1	10	2
153	1		3	1	1	60	3	1	4	2	1	0	3	1	18.0937	1	2	1	1	1	3	3	2	2	50	3	10	1	101.389	4	1	10	1	4	1	0	0	0	0	0	1	0	2	1	2	25	2	5	1
192	0	9			1	65	3	1	4	2	1	0	5	1	21.162	2	1	2	1	1	3	3	2	2	20	2	30	2	114.062	9	1	5	1	3	1	0	0	0	15	2	1	0	0	0	0	0	0		0
292	0	6			1	70	4	1	5	2	1	0	3	1	23.297	2	1	2	1	1	3	3	2	2	20	2	49	3	621.007	24.5	1	10	1	5	1	0	0	0	1	1	1	0	2	1	1	25	2	10	2
46	1		3	1	1	60	3	1	4	2	1	0	5	1	19.4854	2	1	2	1	1	3	3	2	2	30	3	29	2	367.535	14.5	1	10	1	5	1	0	0	0	1	1	1	0	1	1	1	20	1	10	2
128	1		1	1	1	50	2	0	3	2	1	0	7	1	24.2128	2	1	2	1	1	3	3	2	2	12	1	36	2	1460	57.6	2	10	1	16	2	0	0	0	2	1	1	0	2	1	1	15	1	20	2
211	0	6			1	70	4	1	5	2	1	0	7	1	17.7736	1	2	1	1	0	2	1	3	1	25	2	45	3	399.219	31.5	1	5	1	7	2	0	0	0	0	0	0	0	0	0	0	0	0		0
293	0	6			1	68	3	1	4	2	1	0	5	1	19.5297	2	1	1	1	0	2	1	3	1	16	2	52	3	1054.44	41.6	2	10	1	8	2	0	0	0	0	0	0	0	0	0	0	0	0		0
297	0	1			2	45	1	0	2	2	1	0	10	0	21.4827	2	1	1	1	0	2	1	3	1	25	2	20	1	152.083	6	1	10	1	3	1	0	0	0	0	0	0	0	0	0	0	0	0		0
7	1		4	2	2	70	4	1	5	2	1	0	10	0	19.1214	2	1	1	1	0	2	1	3	1	18	2	52	3	922.639	36.4	1	10	1	7	2	0	0	0	0	0	0	0	0	0	0	0	0		0
66	1		4	1	2	45	1	0	2	2	1	0	10	0	17.1941	1	2	1	1	0	2	1	3	1	17	2	28	2	354.861	14	1	10	1	5	1	0	0	0	0	0	0	0	0	0	0	0	0		0
85	1		3	1	2	70	4	1	5	2	1	0	10	0	15.9123	1	2	1	1	0	2	1	3	1	15	1	55	3	557.639	27.5	1	8	1	5	1	0	0	0	0	0	0	0	0	0	0	0	0		0
105	1		3	3	1	55	2	1	3	2	2	1	6	1	16.244	1	2	2	1	0	2	1	3	1	20	2	32	2	324.444	12.8	1	10	1	4	1	0	0	0	3	1	0	0	0	0	0	0	0		0
142	1		3	1	2	45	1	0	2	2	1	0	7	1	26.2565	3	3	1	1	0	2	1	3	1	18	2	27	2	383.25	21.6	1	7	1	8	2	0	0	0	0	0	0	0	0	0	0	0	0		0
148	1		1	2	2	45	1	0	2	2	1	0	10	0	18.8946	2	1	1	1	0	2	1	3	1	30	3	15	1	532.292	10.5	1	20	2	7	2	0	0	0	0	0	0	0	0	0	0	0	0		0
149	1		4	2	2	40	1	0	2	2	1	0	10	0	16.5618	1	2	1	1	0	2	1	3	1	30	3	10	1	608.333	8	1	30	2	8	2	0	0	0	0	0	0	0	0	0	0	0	0		0
150	1		2	1	2	60	3	1	4	2	1	0	10	0	22.6736	2	1	1	1	0	2	1	3	1	30	3	30	2	1520.83	60	2	10	1	20	2	0	0	0	0	0	0	0	0	0	0	0	0		0
155	1		3	3	1	75	4	1	5	2	1	0	5	1	23.3441	2	1	1	1	0	2	1	3	1	30	3	45	3	897.292	22.5	1	10	1	5	1	1	1	1	0	0	0	0	0	0	0	0	0		0
13	1		3	2	1	60	3	1	4	2	3	1	11	0	22.4349	2	1	2	1	0	2	1	3	1	35	3	22	2	390.347	22	1	7	1	10	2	0	0	0	3	1	0	0	0	0	0	0	0		0
111	1		4	1	2	60	3	1	4	2	2	1	10	0	25.3274	3	3	2	1	0	2	1	3	1	19	2	23	2	408.09	16.1	1	10	1	7	2	0	0	0	18	2	0	0	0	0	0	0	0		0
274	0	1			2	43	1	0	2	2	1	0	10	0	28.1955	3	3	1	1	0	2	1	4	3	35	3	8	1	30.4167	2.4	1	5	1	3	1	0	0	0	0	0	0	0	0	0	0	0	0		0
301	0	6			1	52	2	0	3	2	1	0	2	1	19.636	2	1	1	1	0	2	1	4	3	40	3	2	1	101.389	1	1	10	1	5	1	1	1	1	0	0	0	0	0	0	0	0	0		0
59	1		3	2	2	70	4	1	5	2	3	1	13	0	22.6736	2	1	1	1	0	2	1	4	3	20	2	50	3	6336.81	100	2	25	2	20	2	0	0	0	0	0	0	0	0	0	0	0	0		0
64	1		4	2	2	50	2	0	3	2	1	0	10	0	19.5297	2	1	1	1	0	2	1	4	3	16	2	34	2	689.444	27.2	1	10	1	8	2	0	0	0	0	0	0	0	0	0	0	0	0		0
160	1		4	1	2	30	1	0	1	2	1	0	7	1	18.3838	1	2	1	1	0	2	1	4	3	24	2	6	1	76.0417	6	1	5	1	10	2	0	0	0	0	0	0	0	0	0	0	0	0		0
350	0	3			2	70	4	1	5	2	1	0	10	0	25.2887	3	3	2	1	0	2	1	4	3	15	1	53	3	537.361	26.5	1	8	1	5	1	0	0	0	2	1	0	0	0	0	0	0	0		0
492	0	1			2	60	3	1	4	2	1	0	10	0	22.9898	2	1	2	1	0	2	1	4	3	20	2	25	2	95.0521	7.5	1	5	1	3	1	0	0	0	15	2	0	0	0	0	0	0	0		0
51	1		1	1	1	72	4	1	5	2	1	0	11	0	19.2245	2	1	2	1	0	2	1	4	3	20	2	40	2	506.944	20	1	10	1	5	1	0	0	0	12	2	0	0	0	0	0	0	0		0
174	0	4			1	70	4	1	5	2	1	0	13	0	17.3849	1	2	1	1	1	3	3	4	3	18	2	52	3	790.833	10.4	1	30	2	2	1	0	0	0	0	0	1	0	2	1	2	18	1	10	2
103	1		8	1	1	45	1	0	2	2	4	1	3	1	16.7364	1	2	1	1	1	3	3	4	3	32	3	13	1	69.1979	3.9	1	7	1	3	1	0	0	0	0	0	1	0	1	1	1	40	2	5	1
[truncated: 56 more columns]
